# Supplementary material for: Incidence and survival of rare cancers in the US and Europe
Source: Cancer Med. 2020 May 21;9(15):5632–42. doi: 10.1002/cam4.3137 (PMC7402819; doi:10.1002/cam4.3137)
Supplement: Supplementary file 1 — Supplementary Material [file CAM4-9-5632-s001.xlsx]

## Sheet: Suppl Figures 1-5
	Supplementary figures 1-5. Relative risk of rare cancers (2000–2007). Funnel plot in which each dot represents a single rare cancer, the y-axis displays the estimated difference in terms of relative risk of age-adjusted or age specific incidence, and the x-axis the corresponding precision in terms of the inverse of its standard error. Three standard-error confidence bounds for equal rates are rep…
	Incidence, adjusted, males and females						Incidence, age 0-14						Incidence, age15-24
	Incidence, age 25-64						Incidence, age 65+

## Sheet: Suppl Figures 6-9
	Supplementary figures 6-9: Difference between 5-year net survival for rare cancers in US and Europe, period of follow-up 2000-2007. Funnel plot in which each dot represents a single rare cancer, the y-axis displays the estimated difference in 5-year net survival, and the x-axis the corresponding precision in terms of the inverse of its standard error. 3 standard-error confidence bounds equal surv…
	Survival, age 0-14						Survival, age 15-24
	Survival, age 25-64						Survival, age 65+

## Sheet: Suppl Table 1
R=rare	Tier	Tumour	ICD-O-3 Topography code	ICD-O-3 Morphology code
R	1	EPITHELIAL TUMOURS OF NASAL CAVITY AND SINUSES	C30.0, C31	8000, 8001, 8003, 8004, 8010, 8011, 8012, 8020, 8021, 8022, 8023, 8030,8031, 8032,8033, 8034, 8046, 8050, 8051, 8052, 8070, 8071, 8072, 8073, 8074, 8075, 8076, 8078, 8082,8083, 8084, 8120, 8121,8122, 8123, 8130, 8144, 8560, 8980
R	2	Squamous cell carcinoma with variants of nasal cavity and sinuses	C30.0, C31	8004, 8023, 8032, 8050, 8051, 8052, 8070, 8071, 8072,8073, 8074, 8075, 8076,8078,8083, 8084, 8120, 8121,8122, 8123, 8130, 8560, 8980
R	2	Lymphoepithelial carcinoma of nasal cavity and sinuses	C30.0, C31	8082
R	2	Undifferentiated carcinoma of nasal cavity and sinuses	C30.0, C31	8020, 8021, 8022
R	2	Intestinal type adenocarcinoma of nasal cavity and sinuses	C30.0, C31	8144
R	1	EPITHELIAL TUMOURS OF NASOPHARYNX	C11	8000, 8001, 8004, 8010, 8011, 8012, 8020,8021,8022, 8030, 8032, 8033, 8034, 8046, 8050, 8051, 8052, 8070, 8071, 8072,8073, 8074, 8075, 8076, 8078, 8082, 8083, 8084,8120, 8121, 8122, 8123, 8145, 8260, 8560, 8980
R	2	Squamous cell carcinoma with variants of nasopharynx	C11	8004, 8020,8021,8022, 8032, 8051, 8052, 8070, 8071, 8072, 8073, 8074, 8075, 8076, 8078, 8082, 8083, 8084, 8120, 8121, 8122, 8123, 8560, 8980
R	2	Papillary adenocarcinoma of nasopharynx	C11	8050, 8260
R	1	EPITHELIAL TUMOURS OF MAJOR SALIVARY GLANDS AND SALIVARY-GLAND TYPE TUMOURS	C00-C14, C30.0, C31, C32, C7, C8	C00-C06, C09-C14, C32: 8144; C00-C06, C09-C14, C30.0, C31, C32: 8140, 8141,8143, 8147, 8190, 8200, 8201,8211, 8230, 8231,8261, 8263, 8290, 8310, 8320, 8323, 8401, 8430, 8440, 8450, 8480, 8481,8490, 8500, 8504, 8510, 8525, 8550, 8551, 8562, 8570, 8574, 8675, 8941, 8982; C7, C8: 8000,8001, 8003, 8004, 8005, 8010, 8011, 8012, 8014, 8015, 8020,8021, 8022; 8030, 8031, 8032, 8033, 8034, 8035, 8046, 805…
R	2	Epithelial tumour of major salivary glands	C7, C8	8000, 8001, 8003, 8004, 8005, 8010, 8011, 8012, 8014, 8015, 8020,8021,8022, 8030, 8031, 8032, 8033, 8034, 8035, 8046, 8050, 8051, 8052, 8070, 8071, 8072,8073, 8074, 8075, 8076, 8078, 8082, 8083, 8084, 8120, 8121, 8122, 8123, 8130, 8140, 8141, 8143, 8144, 8147, 8190, 8200, 8201, 8211, 8230, 8231, 8255, 8260, 8261, 8262, 8263, 8290, 8310, 8320, 8323, 8401, 8410, 8430, 8440, 8450, 8480, 8481, 8490, …
R	2	Salivary gland type tumour of head and neck	C00-C06, C09-C14, C30.0, C31, C32	C00-C06, C09-C14, C30.0, C31, C32: 8140, 8141, 8143, 8147, 8190, 8200, 8201,8211,8230, 8231, 8261, 8263, 8290, 8310, 8320, 8323, 8401, 8430, 8440, 8450, 8480, 8481, 8490,8500, 8504, 8510, 8525, 8550, 8551, 8562, 8570, 8574, 8675, 8941, 8982; C00-C06, C09-C14, C32: 8144
	1	EPITHELIAL TUMOURS OF HYPOPHARYNX AND LARYNX	C12, C13, C32	8000, 8001, 8003, 8005, 8004, 8010, 8011, 8012, 8020,8021,8022, 8030, 8033, 8035, 8031, 8032, 8050, 8051, 8052, 8070, 8071, 8072, 8073, 8074, 8075, 8076, 8078, 8082, 8083, 8084, 8120, 8123, 8560, 8951, 8980
R	2	Squamous cell carcinoma with variants of hypopharynx	C12, C13	8004, 8020,8021,8022, 8031, 8032, 8050, 8051, 8052, 8070, 8071, 8072, 8073, 8074, 8075, 8076, 8078, 8082, 8083, 8084, 8120, 8123, 8560, 8980
R	2	Squamous cell carcinoma with variants of larynx	C32	8004, 8020, 8021, 8022, 8031, 8032, 8050, 8051, 8052, 8070, 8071, 8072, 8073, 8074, 8075, 8076, 8078, 8082, 8083, 8084, 8120, 8123, 8560, 8980
R	1	EPITHELIAL TUMOURS OF OROPHARYNX	C01.9, C02.4, C02.8, C05.1-C05.2, C05.8-C05.9, C09.0-C10.4, C10.8-10.9, C14.2	8000, 8001, 8003, 8005, 8004, 8010, 8011, 8012, 8020, 8021, 8022, 8030, 8031, 8032, 8033, 8050, 8051, 8052, 8070, 8071, 8072,8073, 8074, 8075, 8076, 8078, 8082, 8083, 8084, 8085, 8086, 8120, 8121, 8123, 8560, 8951, 8980
R	2	Squamous cell carcinoma with variants of oropharynx	C01.9, C02.4, C02.8, C05.1-C05.2, C05.8-C05.9, C09.0-C10.4, C10.8-10.9, C14.2	8004, 8020,8021,8022, 8032, 8050, 8051, 8052, 8070, 8071, 8072,8073, 8074, 8075, 8076, 8078, 8082, 8083, 8084, 8085, 8086, 8120, 8121, 8123, 8560, 8980
R	1	EPITHELIAL TUMOURS OF ORAL CAVITY AND LIP	C00.0-C00.9 C02.0-C02.3, C02.9, C03.0-C05.0, C06.0-C06.9	C00.0-C00.9, C02.0-C02.3, C02.9, C03.0-C05.0, C06.0C06.9: 8000, 8001, 8003, 8004, 8010, 8011, 8012, 8015, 8020,8021,8022, 8030, 8031, 8032, 8033, 8034, 8050, 8051, 8052, 8070, 8071, 8072, 8073, 8074, 8075, 8076, 8078, 8082, 8083, 8084, 8123, 8560, 8951, 8980,8981; C00.0-C00.9: 8090, 8091, 8092, 8093, 8094, 8095, 8097, 8110, 8390, 8400, 8407, 8410
R	2	Squamous cell carcinoma with variants of oral cavity	C02.0-C02.3, C02.9, C03.0-C05.0, C06.0-C06.9	8004, 8020,8021,8022, 8032, 8050, 8051, 8052, 8070, 8071, 8072, 8073, 8074, 8075, 8076, 8078, 8082, 8083, 8084, 8123, 8560, 8980
R	2	Squamous cell carcinoma with variants of lip	C00.0-C00.9	8004, 8032, 8050, 8051, 8052, 8070, 8071, 8072, 8073, 8074, 8075, 8076, 8078, 8082, 8083, 8084, 8090, 8091, 8092, 8093, 8094, 8095, 8097, 8110, 8390, 8400, 8407, 8410, 8560, 8980
	1	EPITHELIAL TUMOURS OF OESOPHAGUS	C15	8000, 8001, 8003, 8004, 8010, 8011, 8012,8020,8021,8022, 8030, 8031, 8032, 8033, 8035, 8050, 8051, 8052, 8070, 8071, 8072, 8073, 8074, 8075, 8076, 8078, 8082, 8083, 8084, 8123, 8140, 8141, 8142, 8143, 8144, 8145, 8147, 8190, 8200, 8201, 8210, 8211, 8221, 8230, 8231, 8255, 8260, 8261, 8262, 8263, 8290, 8310, 8315, 8320, 8323, 8333, 8380, 8381, 8382,8383, 8384, 8401, 8430, 8440, 8441, 8450, 8480, 8…
R	2	Squamous cell carcinoma with variants of oesophagus	C15	8004, 8032, 8050, 8051, 8052, 8070, 8071, 8072,8073, 8074, 8075, 8076, 8078, 8082, 8083, 8084, 8123, 8560, 8980
R	2	Adenocarcinoma with variants of oesophagus	C15	8140, 8141, 8142,8143, 8144, 8145, 8147, 8190, 8201, 8210, 8211, 8221, 8230, 8231, 8255, 8260, 8261, 8262, 8263, 8290, 8310, 8315, 8320, 8323, 8333, 8380, 8381, 8382, 8383,8384, 8401, 8440, 8441, 8450, 8480, 8481, 8482, 8490, 8500, 8503, 8504, 8510, 8512, 8514,8525, 8542, 8551, 8570, 8571, 8572, 8573, 8574, 8575, 8576
R	2	Salivary gland type tumour of oesophagus	C15	8200, 8430, 8550, 8562
R	2	Undifferentiated carcinoma of oesophagus	C15	8020, 8021, 8022
	1	EPITHELIAL TUMOURS OF STOMACH	C16	8000, 8001, 8003, 8004, 8005, 8010, 8011, 8012, 8020, 8021, 8022, 8030, 8031, 8032, 8033, 8035, 8040, 8050, 8051, 8052, 8070, 8071, 8072,8073, 8074, 8075, 8076, 8078, 8082, 8083, 8084, 8122,8123, 8130, 8140, 8141, 8142, 8143, 8144, 8145, 8147, 8190, 8200, 8201, 8210, 8211, 8214, 8221, 8230, 8231, 8255, 8260, 8261, 8262, 8263, 8290, 8310, 8315, 8320, 8323, 8333, 8380, 8381, 8382, 8383, 8384, 8401,…
R	2	Adenocarcinoma with variants of stomach	C16	8140, 8141, 8142, 8143, 8144, 8145, 8147, 8190, 8200, 8201, 8210, 8211, 8214, 8221, 8230, 8231, 8255, 8260, 8261, 8262, 8263, 8290, 8310, 8315, 8320, 8323, 8333, 8380, 8381, 8382, 8383, 8384, 8401, 8440, 8441, 8450, 8480, 8481, 8482, 8490, 8500, 8503, 8504, 8510,8512, 8514, 8525, 8542, 8550, 8551, 8560, 8562, 8570, 8571, 8572, 8573, 8574, 8575, 8576
R	2	Squamous cell carcinoma with variants of stomach	C16	8004, 8032, 8050, 8051, 8052, 8070, 8071, 8072,8073, 8074, 8075, 8076, 8078, 8082, 8083, 8084, 8980
R	2	Salivary gland-type tumour of stomach	C16	8200, 8430
R	2	Undifferentiated carcinoma of stomach	C16	8020, 8021, 8022
R	1	EPITHELIAL TUMOURS OF SMALL INTESTINE	C17	8000, 8001,8003, 8004, 8010, 8011, 8012, 8020, 8021, 8022, 8030, 8031, 8032, 8033, 8034, 8050, 8051, 8052, 8070, 8071, 8072,8073, 8074, 8075, 8076, 8078, 8082, 8083, 8084, 8140, 8141, 8143, 8144, 8145, 8147, 8190, 8200, 8201, 8210, 8211, 8220, 8221, 8230, 8231, 8255,8260, 8261, 8262, 8263, 8290, 8310, 8315, 8320, 8323, 8333, 8380, 8381, 8382, 8383, 8384,8401, 8430, 8440, 8441, 8450, 8480, 8481, 8…
R	2	Adenocarcinoma with variants of small intestine	C17	8020, 8021,8022, 8140, 8141, 8143, 8144, 8145, 8147, 8190, 8200, 8201, 8210, 8211,8221, 8230, 8231, 8255, 8260, 8261, 8262, 8263, 8290, 8310, 8315, 8320, 8323, 8333, 8380,8381, 8382, 8383, 8384, 8401, 8430, 8440, 8441, 8450, 8480, 8481, 8482, 8490, 8500, 8503,8504, 8510, 8512, 8514, 8525, 8542, 8550, 8551, 8560, 8562, 8570, 8571, 8572, 8573, 8574,8575, 8576
R	2	Squamous cell carcinoma with variants of small intestine	C17	8004, 8032, 8050, 8051, 8052, 8070, 8071, 8072,8073, 8074, 8075, 8076, 8078, 8082, 8083, 8084, 8980
	1	EPITHELIAL TUMOURS OF COLON (including appendix)	C18, C19	8000, 8001, 8003, 8004, 8005, 8010, 8011, 8012, 8020,8021,8022, 8032, 8040, 8050, 8051, 8052, 8070, 8071, 8072, 8073, 8074, 8075, 8076, 8078, 8082, 8083, 8084, 8140, 8141, 8143, 8147, 8190, 8201, 8210, 8211, 8213, 8220, 8221, 8230, 8231, 8255, 8260, 8261, 8262, 8263, 8265, 8290, 8310, 8315, 8320, 8323, 8333, 8380, 8381, 8382, 8383, 8384, 8401, 8430, 8440, 8441, 8450, 8480, 8481, 8482, 8490, 8500,…
R	2	Adenocarcinoma with variants of colon	C18, C19	C18, C19: 8020, 8021, 8022, 8140, 8141, 8143, 8147, 8190, 8201, 8210, 8211, 8213, 8220, 8221, 8230, 8231, 8255, 8260, 8261, 8262, 8263, 8265, 8290, 8310, 8315, 8320, 8323, 8333, 8380, 8381, 8382, 8383, 8384, 8401, 8430, 8440, 8441, 8450, 8482, 8490, 8500, 8503,8504, 8510, 8512, 8514, 8525, 8542, 8550, 8551, 8560, 8562, 8571, 8572, 8573, 8574, 8575, 8576; C18.0, C18.2-C18.9, C19: 8480, 8481
R	2	Squamous cell carcinoma with variants of colon	C18, C19	8004, 8032, 8050, 8051, 8052, 8070, 8071, 8072, 8073, 8074, 8075, 8076, 8078, 8082, 8083, 8084, 8980
R	2	Fibromixoma and low grade mucinous adenocarcinoma (pseudomixoma peritonei) of the appendix	C18.1	8480, 8481
	1	EPITHELIAL TUMOURS OF RECTUM	C20	8000, 8001, 8003, 8004, 8010, 8011, 8012, 8020, 8021,8022, 8030, 8031, 8032, 8033, 8040, 8050, 8051, 8052, 8070, 8071, 8072,8073, 8074, 8075, 8076, 8078, 8082, 8083, 8084, 8094, 8120, 8121, 8122, 8123, 8124, 8130, 8140, 8141, 8143, 8144, 8145, 8147, 8190, 8200, 8201, 8210, 8211, 8213, 8220, 8221, 8230, 8231, 8255, 8260, 8261, 8262, 8263, 8265, 8290, 8310, 8315, 8320, 8323, 8333, 8380, 8381, 8382,…
R	2	Adenocarcinoma with variants of rectum	C20	8020, 8021,8022, 8140, 8141, 8143, 8144,8145, 8147, 8190, 8200,8201, 8210, 8211, 8213, 8220, 8221, 8230, 8231, 8255, 8260, 8261, 8262, 8263, 8265, 8290, 8310, 8315, 8320, 8323, 8333, 8380, 8381, 8382, 8383, 8384, 8401, 8430, 8440, 8441, 8450, 8480, 8481, 8482, 8490, 8500, 8503, 8504, 8510, 8512, 8514, 8525, 8542, 8550, 8551, 8560, 8562, 8570, 8571, 8572, 8573, 8574, 8575, 8576
R	2	Squamous cell carcinoma with variants of rectum	C20	8004, 8032, 8050, 8051, 8052, 8070, 8071, 8072,8073, 8074, 8075, 8076, 8078, 8082, 8083, 8084, 8094, 8120, 8121, 8122, 8123, 8124, 8130, 8980
R	1	EPITHELIAL TUMOURS OF ANAL CANAL	C21	8000, 8001, 8004, 8010, 8011, 8012, 8014, 8020, 8021, 8022, 8032, 8033, 8050, 8051, 8052, 8070, 8071, 8072,8073, 8074, 8075, 8076, 8078, 8081, 8082, 8083, 8084, 8090, 8094, 8095, 8120, 8122, 8123, 8124, 8140, 8141, 8143, 8144, 8147, 8190, 8200, 8201, 8210, 8211,8213, 8215, 8221, 8230, 8231, 8255, 8260, 8261, 8262, 8263, 8290, 8310, 8315, 8320, 8323, 8333, 8380, 8381, 8382, 8383, 8384, 8401, 8430,…
R	2	Squamous cell carcinoma with variants of anal canal	C21	8004, 8020,8021,8022, 8032, 8050, 8051, 8052, 8070, 8071, 8072,8073, 8074, 8075, 8076, 8078, 8082, 8083, 8084, 8095, 8120,8122, 8123, 8124, 8980
R	2	Adenocarcinoma with variants of anal canal	C21	8140, 8141, 8143, 8144, 8147, 8190, 8200, 8201, 8210, 8211, 8213, 8215, 8221, 8230, 8231, 8255, 8260, 8261, 8262, 8263, 8290, 8310, 8315, 8320, 8323, 8333, 8380, 8381, 8382, 8383, 8384, 8401, 8430, 8440, 8441, 8450, 8480, 8481, 8482, 8490, 8500, 8503, 8504, 8510, 8512, 8514, 8525, 8550, 8551, 8560, 8562, 8570, 8571, 8572, 8573, 8574, 8575, 8576
R	2	Paget's disease of anal canal	C21	8542
	1	EPITHELIAL TUMOURS OF PANCREAS	C25	8000, 8001, 8003, 8004, 8005, 8010, 8011,8012, 8020,8021, 8022, 8030, 8031, 8032, 8033, 8034, 8035, 8040, 8050, 8051, 8052, 8070, 8071, 8072, 8073, 8074, 8075, 8076, 8078, 8082, 8083, 8084, 8140, 8141, 8143, 8144, 8145, 8147, 8190, 8200, 8201, 8210, 8211, 8221, 8230, 8231, 8255, 8260, 8261, 8262, 8263, 8290, 8310, 8315, 8320, 8323, 8333, 8380, 8381, 8382, 8383, 8384, 8401, 8430, 8440, 8441, 8450,…
R	2	Adenocarcinoma with variants of pancreas	C25	8010, 8020,8021, 8022, 8140, 8141, 8143, 8144, 8145, 8147, 8190, 8200, 8201, 8210, 8211, 8221, 8230, 8231, 8255, 8260, 8261, 8262, 8263, 8290, 8310, 8315, 8320, 8323, 8333, 8380, 8381, 8382, 8383, 8384, 8401, 8430, 8440, 8450, 8471, 8480, 8481, 8482, 8490, 8500, 8503, 8504, 8510, 8512, 8514, 8521, 8523, 8525, 8542,8560, 8562, 8570, 8571, 8572, 8573, 8574, 8575, 8576, 8941
R	2	Squamous cell carcinoma with variants of pancreas	C25	8004, 8032, 8050, 8051, 8052, 8070, 8071, 8072, 8073, 8074, 8075, 8076, 8078, 8082, 8083, 8084, 8980
R	2	Acinar cell carcinoma of pancreas	C25	8550, 8551
R	2	Mucinous cystadenocarcinoma of pancreas (invasive)	C25	8470
R	2	Intraductal papillary mucinous carcinoma invasive of pancreas	C25	8453
R	2	Solid pseudopapillary carcinoma of pancreas	C25	8452
R	2	Serous cystadenocarcinoma of pancreas	C25	8441
R	2	Carcinoma with osteoclast-like giant cells of pancreas	C25	8035
	1	EPITHELIAL TUMOURS OF LIVER AND INTRAEPATIC BILE TRACT (IBT)	C22, C23.9, C24	C22: 8000, 8001,8003, 8004, 8010, 8011, 8012, 8020, 8021, 8022, 8030, 8031, 8032, 8033, 8034, 8050, 8050, 8051, 8052, 8070, 8071, 8072, 8073, 8074, 8075, 8076, 8078, 8082, 8083, 8084, 8140, 8141, 8143, 8147, 8160 ,8161, 8162, 8170 ,8171, 8172, 8173, 8174, 8175, 8190, 8201, 8210, 8211, 8221, 8230, 8231, 8255, 8260, 8261, 8262, 8263, 8290, 8310, 8315, 8320, 8323, 8333, 8380, 8381, 8382, 8383, 8384,…
R	2	Hepatocellular carcinoma of Liver and IBT	C22, C23.9, C24	C22: 8170, 8172, 8173, 8174, 8175; C22, C23.9, C24: 8180
R	2	Hepatocellular carcinoma, fibrolamellar	C22	8171
R	2	Cholangiocarcinoma of IBT	C22	8160
R	2	Adenocarcinoma with variants of liver and IBT	C22	8140, 8141, 8143, 8147, 8162, 8190, 8201, 8210, 8211, 8221, 8230, 8231, 8255, 8260, 8261, 8262, 8263, 8290, 8310, 8315, 8320, 8323, 8333, 8380, 8381, 8382, 8383, 8384, 8430, 8440, 8441, 8450, 8480, 8481, 8482, 8490, 8500, 8503, 8504, 8510, 8512, 8514, 8525, 8542, 8550, 8551, 8560, 8562, 8571, 8572, 8573, 8574, 8575, 8576
R	2	Undifferentiated carcinoma of liver and IBT	C22	8020, 8021, 8022
R	2	Squamous cell carcinoma with variants of liver and IBT	C22	8004, 8032, 8050, 8051, 8052, 8070, 8071, 8072, 8073, 8074, 8075, 8076, 8078, 8082, 8083, 8084, 8980
R	2	Bile duct cystadenocarcinoma of IBT	C22	8161
R	1	EPITHELIAL TUMOURS OF GALLBLADDER AND EXTRAHEPATIC BILIARY TRACT (EBT)	C23.9, C24	C23.9, C24: 8000-8001, 8003, 8005, 8004, 8010-8011, 8012, 8014, 8015, 8020-8022, 8030, 8031, 8032, 8033, 8035, 8050-8076, 8078, 8082-8084, 8140-8141, 8143, 8144, 8145, 8147, 8160-8162, 8190, 8200, 8201, 8210-8211, 8221, 8230-8231, 8255, 8260-8263, 8290, 8310, 8315, 8320, 8323, 8333, 8380-8384, 8430, 8440-8441, 8450, 8470, 8480-8482, 8490, 8500, 8503-8504, 8510, 8512, 8514, 8525, 8542, 8550-8551, …
R	2	Adenocarcinoma with variants of gallbladder	C23.9	8020, 8021, 8022, 8050, 8140, 8141, 8143, 8144, 8147, 8160 ,8161, 8162, 8190, 8200, 8201, 8210, 8211, 8221, 8230, 8231, 8255, 8260, 8261, 8262, 8263, 8290, 8310, 8315, 8320, 8323, 8333, 8380, 8381, 8382, 8383, 8384, 8430, 8440, 8441, 8450, 8470, 8480, 8481, 8482,8490, 8500, 8503, 8504, 8510, 8512, 8514, 8525, 8542, 8550, 8551, 8560, 8562, 8570, 8571,8572, 8573, 8574, 8575, 8576
R	2	Adenocarcinoma with variants of EBT	C24	8020, 8021, 8022, 8050, 8140, 8141, 8143, 8144, 8147, 8160 ,8161, 8162, 8163, 8190, 8200, 8201, 8210, 8211, 8220,8221, 8230, 8231, 8251, 8255, 8260, 8261, 8262, 8263, 8290, 8310, 8315, 8320, 8323, 8333, 8350, 8380, 8381, 8382, 8383, 8384, 8430, 8440, 8441, 8450,8470, 8480, 8481, 8482, 8490, 8500, 8503, 8504, 8510, 8512, 8514, 8521, 8525, 8542, 8550, 8551, 8560, 8562, 8570, 8571, 8572, 8573, 8574,…
R	2	Squamous cell carcinoma of gallbladder and EBT	C23, C24	8004, 8032, 8051, 8052, 8070, 8071, 8072,8073, 8074, 8075, 8076, 8078, 8082, 8083, 8084, 8980
R	1	EPITHELIAL TUMOURS OF TRACHEA	C33	8000, 8001, 8004, 8010, 8011, 8012, 8020, 8021, 8022, 8031, 8032, 8033, 8046, 8050, 8051, 8052, 8070, 8071, 8072, 8073, 8074, 8075, 8076, 8078, 8082, 8083, 8084, 8140, 8141, 8143, 8144, 8147, 8190, 8200, 8201, 8210, 8211, 8221, 8230, 8231, 8255, 8260, 8261, 8262, 8263, 8290, 8310, 8315, 8320, 8323, 8333, 8380, 8381, 8382, 8383, 8384, 8430, 8440, 8441, 8470, 8480, 8481, 8482, 8490, 8504, 8510, 851…
R	2	Squamous cell carcinoma with variants of trachea	C33	8004, 8020, 8021, 8022, 8031, 8032, 8050, 8051, 8052, 8070, 8071, 8072, 8073, 8074, 8075, 8076, 8078, 8082, 8083, 8084, 8560, 8980
R	2	Adenocarcinoma with variants of trachea	C33	8140, 8141, 8143, 8144, 8147, 8190, 8201, 8210, 8211, 8221, 8230, 8231, 8255, 8260, 8261, 8262, 8263, 8290, 8310, 8315, 8320, 8323, 8333, 8380, 8381, 8382, 8383, 8384, 8440, 8441, 8470, 8480, 8481, 8482, 8490, 8504, 8510, 8512, 8514, 8525, 8542, 8550, 8551, 8562, 8570, 8571, 8572, 8573, 8574, 8575, 8576
R	2	Salivary gland type tumour of trachea	C33	8200, 8430, 8982
	1	EPITHELIAL TUMOURS OF LUNG	C34	8000, 8001, 8002,8003, 8004, 8005, 8010, 8011, 8012, 8013, 8014, 8015, 8020, 8021, 8022, 8023, 8030, 8031, 8032, 8033, 8034, 8035, 8040, 8041, 8042, 8043, 8044, 8045, 8046, 8050, 8051, 8052, 8070, 8071, 8072, 8073, 8074, 8075, 8076, 8078, 8082, 8083, 8084, 8120,8123, 8140, 8141, 8143, 8144, 8146, 8147, 8190, 8200, 8201, 8210, 8211, 8221, 8230, 8231,8246, 8250, 8251, 8252, 8253, 8254 8255, 8256, 8…
R	2	Squamous cell carcinoma with variants of lung	C34	8015, 8050, 8051, 8052, 8070, 8071, 8072, 8073, 8075, 8076, 8078, 8082, 8083, 8084, 8123
R	2	Adenocarcinoma with variants of lung	C34	8140, 8141, 8143, 8144, 8147, 8190, 8201, 8210, 8211, 8221, 8230, 8231, 8250, 8251, 8252, 8253, 8254, 8255, 8256, 8257, 8260, 8261, 8262, 8263, 8265, 8290, 8310, 8315, 8320, 8323, 8333, 8380, 8381, 8382, 8383, 8384,8401, 8440, 8441, 8460, 8470, 8480, 8481, 8482, 8490, 8504, 8510, 8512, 8514, 8525, 8542, 8550, 8551, 8570, 8571, 8572, 8573, 8574, 8575, 8576
R	2	Adenosquamous carcinoma of lung	C34	8560
R	2	Large cell carcinoma of lung	C34	8012, 8014, 8034
R	2	Poorly differentiated endocrine carcinoma of lung	C34	8002, 8013, 8041, 8042, 8043, 8044, 8045, 8246
R	2	Salivary gland type tumour of lung	C34	8200, 8430, 8982, 8562
R	2	Sarcomatoid carcinoma of lung	C34	8004, 8022, 8030, 8031, 8032, 8033, 8074, 8980, 8972
R	1	EPITHELIAL TUMOURS OF THYMUS	C37, C38.1, C38.3	C37: 8000, 8001, 8003, 8004, 8010, 8011, 8012, 8020, 8021, 8022, 8032, 8033, 8046, 8050, 8051, 8052, 8070, 8071, 8072, 8073, 8074, 8075, 8076, 8078, 8082, 8083, 8084, 8123, 8140, 8141, 8143, 8144, 8147, 8190, 8200, 8201, 8210, 8211, 8221, 8230, 8231, 8255, 8260, 8261, 8262, 8263, 8290, 8310, 8315, 8320, 8323, 8333, 8380, 8381, 8382, 8383, 8384, 8430, 8440, 8441, 8480, 8481, 8482, 8490, 8504, 8510…
R	2	Malignant thymoma	C37, C38.1, C38.3	8580, 8581, 8582, 8583, 8584, 8585, 8586
R	2	Squamous cell carcinoma of thymus	C37	8046, 8050, 8051, 8052, 8070, 8071, 8072, 8073, 8074, 8075, 8076, 8078, 8083, 8084, 8123
R	2	Adenocarcinoma with variants of thymus	C37	8020, 8021, 8022, 8082, 8140, 8141, 8143, 8144, 8147, 8190, 8200, 8201, 8210, 8211, 8221, 8230, 8231, 8255, 8260, 8261, 8262, 8263, 8290, 8310, 8315, 8320, 8323, 8333, 8380, 8381, 8382, 8383, 8384, 8430, 8440, 8441, 8480, 8481, 8482, 8490, 8504, 8510, 8512, 8514, 8525, 8542, 8550, 8551, 8560, 8562, 8570, 8571, 8572, 8573, 8574, 8575, 8576
	1	EPITHELIAL TUMOURS OF BREAST	C50	8000, 8001, 8003, 8004, 8005, 8010, 8011, 8012, 8015, 8020, 8021, 8022, 8050, 8070, 8030, 8031, 8032, 8033, 8035, 8140, 8141, 8143, 8145, 8147, 8190, 8200, 8201, 8210, 8211, 8221, 8230, 8231, 8255, 8260, 8261, 8262, 8263, 8290, 8310, 8314, 8315, 8320, 8323, 8333, 8401, 8410, 8430, 8440, 8480, 8481, 8490, 8500, 8501, 8502, 8503, 8504, 8505, 8507, 8508, 8510, 8512, 8513, 8514, 8520, 8521, 8522, 852…
R	2	Invasive carcinoma of no special type-NST (obs Invasive ductal carcinoma of breast)	C50	8035, 8500, 8501, 8503, 8507, 8514, 8521, 8522, 8523
R	2	Invasive lobular carcinoma of breast	C50	8022,8520, 8524
R	2	Mammary Paget’s disease of breast	C50	8540, 8541, 8543
R	2	Special types of adenocarcinoma of breast	C50	8050, 8201, 8211, 8260, 8290, 8314, 8315, 8401, 8410, 8480, 8481, 8502, 8510, 8513, 8503
R	2	Metaplastic carcinoma of breast	C50	8015, 8032, 8070, 8560,8570, 8571, 8572, 8575
R	2	Salivary gland type tumour of breast	C50	8200, 8430, 8550, 8982
	1	EPITHELIAL TUMOURS OF CORPUS UTERI	C54, C57.4	8000, 8001, 8003, 8004, 8005, 8010, 8011, 8012, 8014, 8015, 8020, 8021, 8022, 8030, 8031, 8032, 8033, 8050, 8051, 8052, 8070, 8071, 8072, 8073, 8074, 8075, 8076, 8078, 8082, 8083, 8084, 8120, 8122, 8123, 8130, 8313, 8140, 8141, 8143, 8144, 8147, 8190, 8200, 8201, 8210, 8211, 8221, 8230, 8231, 8255, 8260, 8261, 8262, 8263, 8290, 8310, 8315, 8320, 8323, 8333, 8380, 8381, 8382, 8383, 8384, 8401, 843…
R	2	Adenocarcinoma with variants of corpus uteri	C54, C57.4	8050, 8051, 8120, 8122, 8123, 8130, 8140, 8141, 8143, 8144, 8147, 8190, 8201, 8210, 8211, 8221, 8230, 8231, 8255, 8260, 8261, 8262, 8263, 8290, 8313, 8315, 8320, 8323, 8333, 8380, 8381, 8382, 8383, 8384, 8401, 8430, 8440, 8470, 8471, 8480, 8481, 8482, 8490, 8503, 8504, 8510, 8512, 8514, 8525, 8542, 8550, 8551, 8560, 8562, 8570, 8571, 8572, 8573, 8574, 8575, 8576, 9000, 9110
R	2	Squamous cell carcinoma with variants of corpus uteri	C54, C57.4	8052, 8070, 8071, 8072, 8073, 8074, 8075, 8076, 8078, 8082, 8083, 8084
R	2	Adenoid cystic carcinoma of corpus uteri	C54, C57.4	8200
R	2	Clear cell adenocarcinoma, NOS	C54, C57.4	8310
R	2	Serous (papillary) carcinoma	C54, C57.4	8441, 8450, 8460
R	2	Mullerian mixed tumour	C54, C57.4	8950, 8951,8980, 8981
R	2	Small cell carcinoma ≠ NET	C54, C57.4	new morphology. ICD-O code not available
	1	EPITHELIAL TUMOURS OF CERVIX UTERI	C53	8000, 8001, 8003, 8004, 8005, 8010, 8011, 8012, 8015, 8020, 8021, 8022, 8030, 8031, 8032, 8033, 8050, 8051, 8052, 8070, 8071, 8072, 8073, 8074, 8075, 8076, 8078, 8082, 8083, 8084, 8098, 8120, 8123, 8130, 8140, 8141, 8143, 8144, 8147, 8190, 8200, 8201, 8210, 8211, 8221, 8230, 8231, 8255, 8260, 8261, 8262, 8263, 8290, 8310, 8315, 8320, 8323, 8333, 8380, 8381, 8382, 8383, 8384, 8410, 8430, 8460, 844…
R	2	Squamous cell carcinoma with variants of cervix uteri	C53	8015, 8050, 8051, 8052, 8070, 8071, 8072, 8073, 8074, 8075, 8076, 8078, 8082, 8083, 8084, 8120, 8123, 8130
R	2	Adenocarcinoma with variants of cervix uteri	C53	8098, 8140, 8141, 8143, 8144, 8147, 8190, 8200, 8201, 8210, 8211, 8221, 8230, 8231, 8255, 8260, 8261, 8262, 8263, 8290, 8310, 8315, 8320, 8323, 8333, 8380, 8381, 8382, 8383, 8384, 8410, 8430, 8440, 8441, 8460, 8480, 8481, 8482, 8490, 8504, 8510, 8512, 8514, 8525, 8542, 8550, 8551, 8562, 8570, 8571, 8572, 8573, 8574, 8575, 8576, 9110
R	2	Undifferentiated carcinoma of cervix uteri	C53	8020, 8021, 8022
R	2	Mullerian mixed tumour of cervix uteri	C53	8950, 8951,8980
R	2	Small cell carcinoma ≠ NET	C53	new morphology. ICD-O code not available
	1	EPITHELIAL TUMOURS OF OVARY AND FALLOPPIAN TUBE	C48, C56.9, C57.0-C57.3	C56.9, C57.0-C57.3: 8000, 8001, 8003, 8004, 8005, 8010, 8011, 8012, 8020, 8021,8022, 8030, 8031, 8032, 8033, 8034, 8040, 8050, 8051, 8052, 8070, 8071, 8072, 8073, 8074, 8075, 8076, 8083, 8084, 8120, 8122, 8123, 8130, 8140, 8141, 8143, 8146, 8147, 8190, 8200, 8201, 8210, 8211, 8221, 8230, 8231, 8255, 8260, 8261, 8262, 8263, 8290, 8310, 8313, 8315, 8320, 8323, 8330, 8333, 8340, 8380, 8381, 8382, 83…
R	2	Adenocarcinoma with variants of ovary	C56.9	8050, 8120, 8122, 8123, 8130, 8140, 8141, 8143, 8146, 8147, 8190, 8200, 8201, 8210, 8211, 8221, 8230, 8231, 8255, 8260, 8261, 8262, 8263, 8290, 8313, 8315, 8320, 8323, 8330, 8333, 8380, 8381, 8382, 8383, 8384, 8401, 8430, 8440, 8441, 8450, 8452, 8453, 8460, 8461, 8463, 8500, 8504, 8510, 8512, 8514, 8525, 8542, 8550, 8551, 8562, 8570, 8571, 8572, 8573, 8574, 8575, 8576, 9000, 9014, 9015, 9110
R	2	Mucinous adenocarcinoma of ovary	C56.9	8470, 8471, 8480, 8481, 8482, 8490
R	2	Clear cell adenocarcinoma of ovary	C56.9	8310
R	2	Primary peritoneal serous/papillary carcinoma	C48	8050, 8260, 8441, 8450, 8460, 8461
R	2	Mullerian mixed tumour of ovary anf falloppian tube	C56.9, C57.0-C57.3	8950, 8951, 8980; 8981
R	2	Small cell ≠ NET	C56.9	new morphology. ICD-O code not available
R	2	Adenocarcinoma with variants of fallopian tube	C57.0-C57.3	8050, 8120, 8140, 8141, 8143, 8147, 8190, 8200, 8201, 8210, 8211, 8221, 8230, 8231, 8255, 8260, 8261, 8262, 8263, 8290, 8310, 8315, 8320, 8323, 8333, 8380, 8381, 8382, 8383, 8384, 8430, 8440, 8441, 8460, 8461, 8480, 8481, 8482, 8490, 8504, 8510, 8512, 8514, 8525, 8542, 8550, 8551, 8560, 8562, 8570, 8571, 8572, 8573, 8574, 8575, 8576, 9014, 9015, 9110
R	1	NON EPITHELIAL TUMOURS OF OVARY	C56, C57.1	C56: 8590, 8600, 8620, 8621/1, 8622/1, 8623/1, 8630, 8631, 8634, 8640, 8650, 8670, 9060, 9061, 9062, 9063, 9064, 9065, 9070, 9071, 9072, 9073,9080, 9081, 9082, 9083, 9084, 9085, 9090, 9091, 9100, 9101, 9102, 9391, 9440, 9473, 9501; C57.1: 9391
R	2	Sex cord tumour of ovary	C56	8590, 8600, 8620, 8621/1, 8622/1, 8623/1, 8630, 8631, 8634, 8640, 8650, 8670
R	2	Malignant/Immature teratoma of ovary	C56	9080, 9081, 9082, 9083, 9084, 9090, 9091, 9102, 9391, 9440, 9473, 9501
R	2	Germ cell tumour of ovary	C56	9060, 9061, 9062, 9063, 9064, 9065, 9070, 9071, 9072, 9073, 9085, 9100, 9101
R	1	EPITHELIAL TUMOURS OF VULVA AND VAGINA	C51, C52	8000, 8001, 8003, 8004, 8010, 8011, 8012, 8020, 8021, 8022, 8030, 8032, 8033, 8050, 8051, 8052, 8070, 8071, 8072, 8073, 8074, 8075, 8076, 8078, 8082, 8083, 8084, 8090, 8091, 8092, 8093, 8094, 8095, 8097, 8098, 8102, 8120, 8123, 8140, 8141, 8143, 8144, 8147, 8190, 8200, 8201, 8210, 8211, 8230, 8231, 8255, 8260, 8261, 8262, 8263, 8290, 8310, 8315, 8320, 8323, 8333, 8380, 8381, 8382, 8383, 8384, 839…
R	2	Squamous cell carcinoma with variants of vulva and vagina	C51, C52	8050, 8051, 8052, 8070, 8071, 8072, 8073, 8074, 8075, 8076, 8078, 8082, 8083, 8084, 8090, 8091, 8092, 8093, 8094, 8095, 8097,8120, 8123
R	2	Adenocarcinoma with variants of vulva and vagina	C51, C52	8098, 8102, 8140, 8141, 8143, 8147, 8190, 8200, 8201, 8210, 8211, 8230, 8231, 8255,8260, 8261, 8262, 8263, 8290, 8310, 8315, 8320, 8323, 8333, 8380, 8381, 8382, 8383, 8384,8390, 8400, 8401, 8402, 8403, 8407, 8408, 8409, 8410, 8413, 8420, 8430, 8440, 8460, 8480,8481, 8482, 8490, 8500, 8503, 8504, 8510, 8512, 8514, 8525, 8550, 8551, 8562, 8570, 8571,8572, 8573, 8574, 8575, 8576, 8982, 9110
R	2	Paget's disease of vulva and vagina	C51, C52	8542, 8543
R	2	Undifferentiated carcinoma of vulva and vagina	C51, C52	8020, 8021, 8022
R	2	Mullerian mixed tumour of vulva and vagina	C51, C52	8950, 8951, 8980
R	1	TROPHOBLASTIC TUMOURS OF PLACENTA	C58.9	8000, 8001, 9100, 9101, 9102, 9104, 9105
R	2	Choriocarcinoma of placenta	C58.9	9100
	1	EPITHELIAL TUMOURS OF PROSTATE	C61, C63.7	8000, 8001, 8003, 8004, 8005, 8010, 8011, 8012, 8014, 8015, 8020, 8021, 8022, 8030, 8031, 8032, 8033, 8034, 8040, 8050, 8051, 8052, 8070, 8071, 8072, 8073, 8074, 8075, 8076, 8082, 8084, 8120, 8121, 8122, 8123, 8130, 8131, 8140, 8141, 8143, 8145, 8147, 8190, 8200, 8201, 8210, 8211, 8230, 8231, 8251, 8255, 8260, 8261, 8262, 8263, 8290, 8310, 8320, 8323, 8333, 8380, 8381, 8382, 8383, 8384, 8430, 844…
R	2	Adenocarcinoma with variants of prostate	C61	8030, 8032, 8033, 8074, 8082, 8140, 8141, 8143,8145, 8190, 8210, 8211, 8231, 8251, 8255, 8261, 8262, 8263, 8290, 8310, 8320, 8323, 8333, 8380, 8381, 8382, 8383, 8384, 8430, 8440, 8441, 8450, 8480, 8481, 8482, 8490, 8504, 8510, 8512, 8514, 8525, 8542, 8550, 8551, 8562, 8570, 8571, 8572, 8573, 8574, 8575, 8576, 8941, 8980
R	2	Squamous cell carcinoma with variants of prostate	C61	8051, 8052, 8070, 8071, 8072, 8073, 8075, 8076, 8084, 8121, 8123, 8560
R	2	Infiltrating duct carcinoma of prostate	C61	8050, 8201, 8230, 8260, 8500, 8503
R	2	Transitional cell carcinoma of prostate	C61	8120, 8122, 8130, 8131
R	2	Basal cell adenocarcinoma of prostate	C61	8147, 8200
R	1	TESTICULAR AND PARATESTICULAR CANCERS	C62, C63.0, C63.1, C63.8	C63.0, C63.1, C63.8: 8000, 8001, 8004, 8010,8011, 8012, 8120, 8123, 8140, 8141, 8147, 8190, 8200, 8210, 8211, 8221, 8230, 8231, 8255, 8260, 8261, 8262, 8263, 8290, 8310, 8320, 8323, 8333, 8380, 8381, 8382, 8383, 8384, 8401, 8430, 8440, 8441, 8460, 8461, 8470, 8480, 8481, 8482, 8490, 8504, 8510, 8512, 8514, 8525, 8542, 8550, 8551, 8560, 8562, 8570, 8571, 8572, 8573, 8574, 8575, 8576; C62: 8000, 80…
R	2	Paratesticular adenocarcinoma with variants	C63.0, C63.1, C63.8	8120, 8123, 8140, 8141, 8147, 8190, 8200, 8210, 8211, 8221, 8230, 8231, 8255, 8260, 8261, 8262, 8263, 8290, 8310, 8320, 8323, 8333, 8380, 8381, 8382, 8383, 8384, 8401, 8430, 8440, 8441, 8460, 8470, 8480, 8481, 8482, 8490, 8504, 8510, 8512, 8514, 8525, 8542, 8550, 8551, 8560, 8562, 8570, 8571, 8572, 8573, 8574, 8575, 8576
R	2	Non seminomatous testicular cancer	C62	9065, 9070, 9071, 9072, 9080, 9081, 9082, 9083, 9085, 9100, 9102, 9101, 9105
R	2	Seminomatous testicular cancer	C62	9060, 9061, 9062
R	2	Spermatocytic seminoma	C62	9063
R	2	Teratoma with malignant transformation	C62	9084
R	2	Testicular sex cord cancer	C62	8630, 8631, 8634, 8640, 8650, 9073/1
R	1	EPITHELIAL TUMOURS OF PENIS	C60	8000, 8001, 8003, 8004, 8010, 8011, 8012, 8020, 8021, 8022, 8031, 8032, 8033, 8050, 8051, 8052, 8054, 8070, 8071, 8072, 8073, 8074, 8075, 8076, 8078, 8082, 8083, 8084, 8090, 8094, 8095, 8120, 8123, 8140, 8141, 8147, 8190, 8200, 8201, 8210, 8211, 8221, 8230, 8231, 8255, 8260, 8261, 8262, 8263, 8310, 8320, 8323, 8390, 8402, 8410, 8430, 8440, 8480, 8481, 8482, 8490, 8504, 8510, 8512, 8514, 8525, 854…
R	2	Squamous cell carcinoma with variants of penis	C60	8020, 8021, 8022, 8050, 8051, 8052, 8054, 8070, 8071, 8072, 8073, 8074, 8075, 8076, 8078, 8082, 8083, 8084, 8090, 8094, 8123, 8320, 8410, 8560, 8980
R	2	Adenocarcinoma with variants of penis	C60	8140, 8141, 8147, 8190, 8200, 8201, 8210, 8211, 8221, 8230, 8231, 8255, 8260, 8261, 8262, 8263, 8310, 8323, 8402, 8410, 8440, 8480, 8481, 8482, 8490, 8504, 8510, 8512, 8514, 8525, 8542, 8550, 8551, 8562, 8570, 8571, 8572, 8573, 8574, 8575, 8576, 8940, 8982
	1	EPITELIAL TUMOURS OF KIDNEY	C64	8000, 8001, 8003, 8004, 8005, 8010, 8011, 8012, 8014, 8020, 8021, 8022, 8030, 8031, 8032, 8033, 8034, 8035, 8050, 8051, 8052, 8070, 8071, 8072, 8073, 8074, 8075, 8076, 8078, 8082, 8083, 8084, 8123, 8140, 8141, 8143, 8147, 8190, 8200, 8201, 8210, 8211, 8221, 8230, 8231, 8251, 8255, 8260, 8261, 8262, 8263, 8270, 8280, 8290, 8300, 8310, 8311, 8312, 8315, 8316, 8317, 8318, 8319, 8320, 8323, 8330, 833…
R	2	Renal cell carcinoma with variants	C64	8005, 8050, 8140, 8141, 8143, 8147, 8190, 8200, 8201, 8211, 8221, 8230, 8231, 8251, 8255, 8260, 8261, 8262, 8263, 8270, 8290, 8300, 8310, 8311, 8312, 8315, 8316, 8317, 8318, 8319, 8320, 8323, 8330, 8333, 8401, 8430, 8440, 8450, 8480, 8481, 8482, 8490, 8500, 8503, 8504, 8510, 8512, 8514, 8525, 8542, 8550, 8551, 8562, 9110
R	2	Squamous cell carcinoma spindle cell type of kidney	C64	8004, 8032, 8074, 8980
R	2	Squamous cell carcinoma with variants of kidney	C64	8020, 8021, 8022, 8051, 8052, 8070, 8071, 8072, 8073, 8075, 8076, 8078, 8082, 8083, 8084, 8560
R	1	EPITHELIAL TUMOURS OF PELVIS AND URETER	C65.9, C66.9	8000, 8001, 8003, 8004, 8005, 8010, 8011, 8012, 8014, 8020, 8021, 8022, 8030, 8031, 8032, 8033, 8035, 8050, 8051, 8052, 8070, 8071, 8072, 8073, 8074, 8075, 8076, 8078, 8082, 8083, 8084, 8120, 8121, 8122, 8123, 8130, 8131, 8140, 8141, 8143, 8145, 8147, 8190, 8200, 8201, 8210, 8211, 8221, 8230, 8231, 8251, 8255, 8260, 8261, 8262, 8263, 8270, 8280, 8290, 8300, 8310, 8320, 8323, 8330, 8342, 8430, 844…
R	2	Transitional cell carcinoma of pelvis and ureter	C65.9, C66.9	8020,8021,8022, 8031, 8082, 8120, 8121, 8122, 8130, 8131
R	2	Squamous cell carcinoma with variants of pelvis and ureter	C65.9, C66.9	8004, 8050, 8051, 8052, 8070, 8071, 8072, 8073, 8074, 8075, 8076, 8123
R	2	Adenocarcinoma with variants of pelvis and ureter	C65.9, C66.9	8005, 8140, 8141, 8143, 8147, 8190, 8200, 8201, 8211, 8221, 8230, 8231, 8251, 8255, 8260, 8261, 8262, 8263, 8270, 8280, 8290, 8300, 8310, 8320, 8323, 8330, 8342, 8430, 8480, 8481, 8482, 8490, 8500, 8510, 8512, 8514, 8525, 8542, 8560, 8570, 9110
R	1	EPITHELIAL TUMOURS OF URETHRA	C68.0, C68.1	8000, 8001, 8004, 8010, 8011, 8012, 8020, 8021, 8022, 8031, 8033, 8050, 8051, 8052, 8070, 8071, 8072, 8073, 8074, 8075, 8076, 8078, 8082, 8083, 8084, 8094, 8120, 8121, 8122, 8123, 8130, 8131, 8140, 8141, 8143, 8147, 8190, 8200, 8201, 8210, 8211, 8221, 8230, 8231, 8255, 8260, 8261, 8262, 8263, 8290, 8310, 8320, 8323, 8380, 8440, 8480, 8481, 8482, 8490, 8504, 8510, 8512, 8514, 8525, 8542, 8550, 855…
R	2	Transitional cell carcinoma of urethra	C68.0, C68.1	8020, 8021, 8022, 8031, 8082, 8120, 8121, 8122, 8130, 8131
R	2	Squamous cell carcinoma with variants of urethra	C68.0, C68.1	8050, 8051, 8052, 8070, 8071, 8072,8073, 8074, 8075, 8076, 8094, 8123
R	2	Adenocarcinoma with variants of urethra	C68.0, C68.1	8140, 8141, 8143, 8147, 8190, 8200, 8201, 8210, 8211, 8221, 8230, 8231, 8255, 8260, 8261, 8262, 8263, 8290, 8310, 8320, 8323, 8430, 8480, 8481, 8482, 8490, 8510, 8512, 8514, 8525, 8542, 8550, 8551, 8560, 8570, 9110
	1	EPITHELIAL TUMOURS OF BLADDER	C67	8000, 8001, 8003, 8004, 8010, 8011, 8012, 8015, 8020, 8021,8022,8030, 8031, 8032, 8033, 8034, 8035, 8050, 8051, 8052, 8070, 8071, 8072, 8073, 8074, 8075, 8076, 8078, 8082, 8083, 8084, 8094, 8120, 8121, 8122, 8123, 8130, 8131, 8140, 8141, 8143, 8144, 8145, 8147, 8190, 8200, 8201, 8210, 8211, 8221, 8230, 8231, 8255, 8260, 8261, 8262, 8263, 8290, 8310, 8320, 8323, 8380, 8430, 8440, 8460, 8480, 8481,…
R	2	Transitional cell carcinoma of bladder	C67	8020, 8021, 8022, 8030, 8031, 8032, 8033, 8050, 8082, 8120, 8121, 8122, 8130, 8131, 8145
R	2	Squamous cell carcinoma with variants of bladder	C67	8050, 8051, 8052, 8070, 8071, 8072, 8073, 8074, 8075, 8076, 8078, 8083, 8084, 8094, 8123
R	2	Adenocarcinoma with variants of bladder	C67	8140, 8141, 8143, 8144, 8147, 8190, 8201, 8210, 8211, 8221, 8230, 8231, 8255, 8260, 8261, 8262, 8263, 8290, 8310, 8320, 8323, 8380, 8440, 8460, 8480, 8481, 8482, 8490, 8510, 8512, 8514, 8525, 8542, 8560, 8570, 9110
R	2	Salivary gland type tumour of bladder	C67	8200, 8430
R	1	EPITHELIAL TUMOURS OF EYE AND ADNEXA	C69	8000, 8001, 8004, 8010, 8011, 8020, 8032, 8050, 8051, 8052, 8070, 8071, 8072, 8073, 8074, 8075, 8076, 8078, 8082, 8083, 8084, 8090, 8094, 8097, 8120, 8121, 8123, 8140, 8141, 8147, 8190, 8200, 8221, 8230, 8231, 8255, 8260, 8261, 8262, 8263, 8290, 8310, 8320, 8323, 8410, 8430, 8440, 8480, 8481, 8482, 8490, 8510, 8512, 8514, 8525, 8542, 8550, 8551, 8560, 8562, 8570, 8571, 8572, 8573, 8574, 8575, 857…
R	2	Squamous cell carcinoma with variants of eye and adnexa	C69	8020, 8050, 8051, 8052, 8070, 8071, 8072, 8073, 8074, 8075, 8076, 8078, 8082, 8083, 8084, 8090
R	2	Adenocarcinoma with variants of eye and adnexa	C69	8140, 8147, 8190, 8200, 8211, 8221, 8230, 8231, 8255, 8260, 8261, 8262, 8263, 8290, 8310, 8320, 8323, 8410, 8430, 8440, 8480, 8481, 8482, 8490, 8510, 8512, 8514, 8525, 8542, 8550, 8551, 8560, 8562, 8570, 8571, 8572, 8573, 8574, 8575, 8576, 8941
R	1	EPITHELIAL TUMOURS OF MIDDLE EAR	C30.1	8000, 8001, 8003, 8004, 8010, 8011, 8012, 8020, 8022, 8032, 8050, 8051, 8052, 8070, 8071, 8072, 8073, 8074, 8075, 8076, 8078, 8082, 8083, 8084, 8090, 8094, 8120, 8121, 8123, 8130, 8140, 8141, 8147, 8190, 8200, 8201, 8211, 8221, 8230, 8231, 8255, 8260, 8261, 8262, 8263, 8290, 8310, 8320, 8323, 8401, 8410, 8430, 8440, 8480, 8481, 8482, 8490, 8510, 8512, 8514, 8525, 8542, 8550, 8551, 8560, 8562, 857…
R	2	Squamous cell carcinoma with variants middle ear	C30.1	8050, 8051, 8052, 8070, 8071, 8072, 8073, 8074, 8075, 8076, 8078, 8082, 8083, 8084,8090, 8094, 8120, 8121, 8123, 8130
R	2	Adenocarcinoma with variants of middle ear	C30.1	8140, 8147, 8190, 8200, 8211, 8221, 8230, 8231, 8255, 8260, 8261, 8262, 8263,8290, 8310, 8320, 8323, 8410, 8430, 8440, 8480, 8481, 8482, 8490, 8510, 8512, 8514, 8525,8542, 8550, 8551, 8560, 8562, 8570, 8571, 8572,8573, 8574, 8575, 8576
R	1	MALIGNANT MESOTHELIOMA	All cancer sites	9050, 9051, 9052, 9053
R	2	Mesothelioma of pleura and pericardium	C38	9050, 9051, 9052, 9053
R	2	Mesothelioma of peritoneum and tunica vaginalis	C48, C63.7	9050, 9051, 9052, 9053
	1	MALIGNANT SKIN MELANOMA	C44, C63.2, C51, C60	8720, 8721, 8722, 8723, 8728, 8730, 8740, 8741, 8742, 8743, 8744, 8745, 8746, 8761, 8770, 8771, 8772, 8773, 8774, 8780
R	2	Malignant skin melanoma	C44, C63.2, C51, C60	8720, 8721, 8722, 8723, 8728, 8730, 8740, 8741, 8742, 8743, 8744, 8745, 8746, 8761, 8770, 8771, 8772, 8773, 8774, 8780
R	1	MALIGNANT MELANOMA OF MUCOSA AND EXTRACUTANEOUS	C00-C26, C30-C34, C52, C53, C54, C55, C56, C57, C61, C62, C64, C65-C68, C70-C75	8720, 8721, 8722, 8723, 8728, 8730, 8740, 8741, 8742, 8743, 8744, 8745, 8746, 8761, 8770, 8771, 8772, 8773, 8774, 8780
R	2	Malignant melanoma of mucosa and extracutaneous	C00-C26, C30-C34, C52, C53, C54, C55, C56, C57, C61, C62, C64,C65-C68, C70-C75	8720, 8721, 8722, 8723, 8728, 8730, 8740, 8741, 8742, 8743, 8744, 8745, 8746, 8761, 8770, 8771, 8772, 8773, 8774, 8780
R	1	MALIGNANT MELANOMA OF EYE	C69	8720, 8721, 8722, 8723, 8728, 8730, 8740, 8741, 8742, 8743, 8744, 8745, 8746, 8761, 8770, 8771, 8772, 8773, 8774, 8780
R	2	Malignant melanoma of conjunctiva	C69.0	8720, 8721, 8722, 8723, 8728, 8730, 8740, 8741, 8742, 8743, 8744, 8745, 8746, 8761, 8770, 8771, 8772, 8773, 8774, 8780
R	2	Malignant melanoma of uvea	C69.3-C69.4	8720, 8721, 8722, 8723, 8728, 8730, 8740, 8741, 8742, 8743, 8744, 8745, 8746, 8761, 8770, 8771, 8772, 8773, 8774, 8780
	1	EPITHELIAL TUMOURS OF SKIN	C44, C63.2	8011, 8032, 8050, 8051, 8052, 8070, 8071, 8072, 8073, 8074, 8075, 8076, 8078, 8090, 8091, 8092, 8093, 8094, 8095, 8097, 8098, 8560, 8980
R	2	Basal cell carcinoma of skin	C44, C63.2	8090, 8091, 8092, 8093, 8094, 8095, 8097, 8098
R	2	Squamous cell carcinoma with variants of skin	C44, C63.2	8011, 8032, 8050, 8051, 8052, 8070, 8071, 8072, 8073, 8074, 8075, 8076, 8078, 8560
R	1	ADNEXAL CARCINOMAS OF SKIN	C44, C63.2	8100, 8102, 8110, 8123, 8140, 8141, 8143, 8147, 8190, 8200, 8201, 8211, 8230, 8231, 8255, 8260, 8310, 8320, 8323, 8330, 8390, 8400, 8401, 8402, 8403, 8407, 8408, 8409, 8410, 8413, 8420, 8430, 8440, 8441, 8450, 8470, 8480, 8481, 8490, 8500, 8504, 8510, 8514, 8520, 8521, 8523, 8542, 8550, 8562, 8570, 8571, 8574, 8575, 8940, 8941, 8982
R	2	Adnexal carcinoma of skin	C44, C63.2	8100, 8102, 8110, 8123, 8140, 8141, 8143, 8147, 8190, 8200, 8201, 8211, 8230, 8231, 8255, 8260, 8310, 8320, 8323, 8330, 8390, 8400, 8401, 8402, 8403, 8407, 8408, 8409, 8410, 8413, 8420, 8430, 8440, 8441, 8450, 8470, 8480, 8481, 8490, 8500, 8504, 8510, 8514, 8520, 8521, 8523, 8542, 8550, 8562, 8570, 8571, 8574, 8575, 8940, 8941, 8982
R	1	NEUROBLASTOMA AND GANGLIONEUROBLASTOMA	All cancers sites, except C70-C72	9490, 9500
R	2	Neuroblastoma and ganglioneuroblastoma	All cancers sites, except C70-C72	9490, 9500
R	1	NEPHROBLASTOMA	C64.9	8960
R	2	Nephroblastoma	C64.9	8960
R	1	EMBRYONAL TUMOURS OF EYE	C69.2, C69.4, C69.9	C69.2, C69.9: 9510, 9511, 9512, 9513, 9514; C69.4: 9501; 9502
R	2	Retinoblastoma	C69.2, C69.9	9510, 9511, 9512, 9513, 9514
R	2	Medulloepithelioma	C69.4	9501, 9502
R	1	HEPATOBLASTOMA	C22.0	8970
R	2	Hepatoblastoma	C22.0	8970
R	1	PLEUROPULMONARY BLASTOMA	C34, C38.4	8973
R	2	Pleuropulmonary blastoma	C34, C38.4	8973
R	1	PANCREATOBLASTOMA	C25	8971
R	2	Pancreatoblastoma	C25	8971
R	1	OLFACTORY NEUROBLASTOMA	All cancer sites	9520, 9521, 9522, 9523
R	2	Olfactory neuroblastoma	All cancer sites	9520, 9521, 9522, 9523
R	1	ODONTOGENIC MALIGNANT TUMOURS	All cancer sites	9270, 9290, 9302, 9330, 9341, 9342, 9310, 9261
R	2	Odontogenic malignant tumour	All cancer sites	9270, 9290, 9302, 9330, 9341, 9342, 9310, 9261
R	1	EXTRAGONADAL GERM CELL TUMOURS	All cancer sites except C56, C58, C62	9060, 9061, 9062, 9063, 9064, 9065, 9070, 9071, 9080, 9082, 9083, 9081, 9084, 9085, 9100, 9101, 9102, 9105
R	2	Non seminomatous germ cell tumour	All cancer sites except C56, C58, C62, C71-C72, C75.1, C75.3	9065, 9070, 9071, 9080, 9081, 9082, 9083, 9084, 9085, 9100, 9101, 9102, 9105
R	2	Seminomatous germ cell tumor	All cancer sites except C56, C58, C62, C71-C72, C75.1, C75.3	9060, 9061, 9062, 9063
R	2	Germ cell tumor of Central Nervous System (CNS)	C71-C72, C75.1, C75.3	9060, 9061, 9062, 9063, 9064, 9065, 9070, 9071, 9080, 9081, 9082, 9083, 9084, 9085, 9100, 9101, 9102, 9105
R	1	SOFT TISSUE SARCOMA		All cancers sites except C40.0-C41.9, C32.3, C33.9, C34.0, C30.0, C30.1 (includes unknown primary sites): 8710, 8711, 8714, 8800, 8801, 8802, 8803, 8804, 8805, 8806, 8810, 8811, 8812, 8813, 8814, 8815, 8825, 8830, 8832, 8833, 8840, 8842,8850, 8851, 8852, 8853, 8854, 8855, 8857, 8858, 8890, 8891, 8894, 8895, 8896, 8900, 8901, 8902, 8910, 8912, 8920, 8921, 8930, 8931, 8933, 8934, 8935, 8959, 8963, …
R	2	Soft tissue sarcoma of head and neck	C00.0-C14.8, C31.0-C32.2, 32.8-32.9, C49.0, C73.9, C75.2, C75.4, C76.0	8710, 8711, 8714, 8800, 8801, 8802, 8803, 8804, 8805, 8806, 8810, 8811, 8812, 8813, 8814, 8815, 8825, 8830, 8832, 8833, 8840, 8842, 8850, 8851, 8852, 8853, 8854, 8855, 8857, 8858, 8890, 8891, 8894, 8895, 8896, 8900, 8901, 8902, 8912, 8921, 8933, 8934, 8935, 8963, 8990, 8991, 9040, 9041, 9042, 9043, 9044, 9120, 9124, 9130, 9133, 9137, 9150, 9170, 9180, 9181, 9182, 9183, 9185, 9186, 9187, 9192, 919…
R	2	Soft tissue sarcoma of limbs *	C49.1-C49.2, C76.4-C76.5	8710, 8711, 8714, 8800, 8801, 8802, 8803, 8804, 8805, 8806, 8810, 8811, 8812, 8813, 8814, 8815, 8825, 8830, 8832, 8833, 8840, 8842, 8850, 8851, 8852, 8853, 8854, 8855, 8857, 8858, 8890, 8891, 8894, 8895, 8896, 8900, 8901, 8902, 8912, 8921, 8933, 8934, 8935, 8940, 8963, 8990, 8991, 9040, 9041, 9042, 9043, 9044, 9120, 9124, 9130, 9133, 9137, 9150, 9170, 9180, 9181, 9182, 9183, 9185, 9186, 9187, 919…
R	2	Soft tissue sarcoma of superficial trunk *	C49.3-C49.4, C49.6, C76.1-C76.2, C76.7	8710, 8711, 8714, 8800, 8801, 8802, 8803, 8804, 8805, 8806, 8810, 8811, 8812, 8813, 8814, 8815, 8830, 8832, 8833, 8840, 8842, 8850, 8851, 8852, 8853, 8854, 8855, 8857, 8858, 8890, 8891, 8894, 8895, 8896, 8900, 8901, 8902, 8912, 8921, 8933, 8934, 8935, 8940, 8963, 8990, 8991, 9040, 9041, 9042, 9043, 9044, 9120, 9124, 9130, 9133, 9137, 9150, 9170, 9180, 9181, 9182, 9183, 9185, 9186, 9187, 9192, 919…
R	2	Soft tissue sarcoma of mediastinum *	C38.1-C38.3, C38.8	8710, 8711, 8714, 8800, 8801, 8802, 8803, 8804, 8805, 8806, 8810, 8811, 8812, 8813, 8814, 8815, 8830, 8832, 8833, 8840, 8842, 8850, 8851, 8852, 8853, 8854, 8855, 8857, 8858, 8890, 8891, 8894, 8895, 8896, 8900, 8901, 8902, 8912, 8921, 8933, 8934, 8935, 8940, 8963, 8990, 8991, 9040, 9041, 9042, 9043, 9044, 9120, 9124, 9130, 9133, 9137, 9150, 9170, 9180, 9181, 9182, 9183, 9185, 9186, 9187, 9192, 919…
R	2	Soft tissue sarcoma of heart *	C38.0	8710, 8711, 8714, 8800, 8801, 8802, 8803, 8804, 8805, 8806, 8810, 8811, 8812, 8813, 8814, 8815, 8830, 8832, 8833, 8840, 8842, 8850, 8851, 8852, 8853, 8854, 8855, 8857, 8858, 8890, 8891, 8894, 8895, 8896, 8900, 8901, 8902, 8912, 8921, 8933, 8934, 8935, 8940, 8963, 8990, 8991, 9040, 9041, 9042, 9043, 9044, 9120, 9124, 9130, 9133, 9137, 9150, 9170, 9180, 9181, 9182, 9183, 9185, 9186, 9187, 9192, 919…
R	2	Soft tissue sarcoma of breast *	C50.0-C50.9	8710, 8711, 8714, 8800, 8801, 8802, 8803, 8804, 8805, 8806, 8810, 8811, 8812, 8813, 8814, 8815, 8830, 8832, 8833, 8840, 8842, 8850, 8851, 8852, 8853, 8854, 8855, 8857, 8858, 8890, 8891, 8894, 8895, 8896, 8900, 8901, 8902, 8912, 8921, 8933, 8934, 8935, 8940, 8963, 8990, 8991, 9020, 9040, 9041, 9042, 9043, 9044, 9120, 9124, 9130, 9133, 9137, 9150, 9170, 9180, 9231, 9240, 9252, 9365, 9540, 9542, 956…
R	2	Soft tissue sarcoma of uterus *	C53.0-C55.9	8710, 8711, 8714, 8800, 8801, 8802, 8803, 8804, 8805, 8806, 8810, 8811, 8812, 8813, 8814, 8815, 8830, 8832, 8833, 8840, 8842, 8850, 8851, 8852, 8853, 8854, 8855, 8857, 8858, 8890, 8891, 8894, 8895, 8896, 8900, 8901, 8902, 8912, 8921, 8930, 8931, 8933, 8934, 8935, 8940, 8963, 8990, 8991, 9040, 9041, 9042, 9043, 9044, 9120, 9124, 9130, 9133, 9137, 9150, 9170, 9180, 9181, 9182, 9183, 9185, 9186, 918…
R	2	Soft tissue sarcoma of paratestis *	C63.0-C63.7	8710, 8711, 8714, 8800, 8801, 8802, 8803, 8804, 8805, 8806, 8810, 8811, 8812, 8813, 8814, 8815, 8830, 8832, 8833, 8840, 8842, 8850, 8851, 8852, 8853, 8854, 8855, 8857, 8858, 8890, 8891, 8894, 8895, 8896, 8900, 8901, 8902, 8912, 8921, 8933, 8934, 8935, 8940, 8963, 8990, 8991, 9040, 9041, 9042, 9043, 9044, 9120, 9124, 9130, 9133, 9137, 9150, 9170, 9180, 9181, 9182, 9183, 9185, 9186, 9187, 9192, 919…
R	2	Soft tissue sarcomas of other genitourinary tract (vulva, vagina, ovary, penis, prostate, testis, kidney, renal pelvis, ureter, bladder, urethra)	C51.0-C52.9, C56.9-C57.9, C60.0-C62.9, C63.8-C63.9, C64.9-C68.9	C51.0-C52.9, C56.9-C57.9, C60.0-C62.9, C63.8-C63.9, C64.9-C68.9: 8710, 8711, 8714, 8800, 8801, 8802, 8803, 8804, 8805, 8806, 8810, 8811, 8812, 8813, 8814, 8815, 8830, 8832, 8833, 8840, 8842, 8850, 8851, 8852, 8853, 8854, 8855, 8857, 8858, 8890, 8891, 8894, 8895, 8896, 8900, 8901, 8902, 8912, 8921, 8933, 8934, 8935, 8959, 8963, 8964, 8990, 8991, 9040, 9041, 9042, 9043, 9044, 9120, 9124, 9130, 9133…
R	2	Soft tissue sarcoma of viscera *	C15.0-C26.9, C34.1-C37.9, C38.4, C39.0-C39.9, C42.2	8710, 8711, 8714, 8800, 8801, 8802, 8803, 8804, 8805, 8806, 8810, 8811, 8812, 8813, 8814, 8815, 8830, 8832, 8833, 8840, 8842, 8850, 8851, 8852, 8853, 8854, 8855, 8857, 8858, 8890, 8891, 8894, 8895, 8896, 8900, 8901, 8902, 8912, 8921, 8933, 8934, 8935, 8940, 8963, 8990, 8991, 9040, 9041, 9042, 9043, 9044, 9120, 9124, 9130, 9133, 9137, 9150, 9170, 9180, 9181, 9182, 9183, 9185, 9186, 9187, 9192, 919…
R	2	Soft tissue sarcoma of retroperitoneum and peritoneum *	C48.0-C48.8	8710, 8711, 8714, 8800, 8801, 8802, 8803, 8804, 8805, 8806, 8810, 8811, 8812, 8813, 8814, 8815, 8830, 8832, 8833, 8840, 8842, 8850, 8851, 8852, 8853, 8854, 8855, 8857, 8858, 8890, 8891, 8894, 8895, 8896, 8900, 8901, 8902, 8912, 8921, 8933, 8934, 8935, 8940, 8963, 8990, 8991, 9040, 9041, 9042, 9043, 9044, 9120, 9124, 9130, 9133, 9137, 9150, 9170, 9180, 9181, 9182, 9183, 9185, 9186, 9187, 9192, 919…
R	2	Soft tissue sarcoma of pelvis *	C49.5, C76.3	8710, 8711, 8714,8800, 8801, 8802, 8803, 8804, 8805, 8806, 8810, 8811, 8812, 8813, 8814, 8815, 8830, 8832, 8833, 8840, 8842,8850, 8851, 8852, 8853, 8854, 8855, 8857, 8858, 8890, 8891, 8894, 8895, 8896, 8900, 8901, 8902, 8912, 8921, 8933, 8934, 8935, 8940, 8963, 8990, 8991, 9040, 9041, 9042, 9043, 9044, 9120, 9124, 9130, 9133, 9137,9150, 9170, 9180,9181,9182,9183, 9185, 9186, 9187, 9192, 9193, 919…
R	2	Soft tissue sarcoma of skin *	C44.0-C44.9	8710, 8711, 8714, 8800, 8801, 8802, 8803, 8804, 8805, 8806, 8810, 8811, 8812, 8813, 8814, 8815, 8830, 8832, 8833, 8840, 8842, 8850, 8851, 8852, 8853, 8854, 8855, 8857, 8858, 8890, 8891, 8894, 8895, 8896, 8900, 8901, 8902, 8912, 8921, 8933, 8934, 8935, 8963, 8990, 8991, 9040, 9041, 9042, 9043, 9044, 9120, 9124, 9130, 9133, 9137, 9150, 9170, 9180, 9181, 9182, 9183, 9185, 9186, 9187, 9192, 9193, 919…
R	2	Soft tissue sarcoma of paraorbit*	C69.0-C69.9	8710, 8711, 8714, 8800, 8801, 8802, 8803, 8804, 8805, 8806, 8810, 8811, 8812, 8813, 8814, 8815, 8830, 8832, 8833, 8840, 8842, 8850, 8851, 8852, 8853, 8854, 8855, 8857, 8858, 8890, 8891, 8894, 8895, 8896, 8900, 8901, 8902, 8912, 8921, 8933, 8934, 8935, 8940, 8963, 8990, 8991, 9040, 9041, 9042, 9043, 9044, 9120, 9124, 9130, 9133, 9137, 9150, 9170, 9180, 9181, 9182, 9183, 9185, 9186, 9187, 9192, 919…
R	2	Soft tissue sarcoma of brain and other parts of the nervous system *	C47.0-C47.9, C70.0-C72.9, C75.1, C75.3	8710, 8711, 8714, 8800, 8801, 8802, 8803, 8804, 8805, 8806, 8810, 8811, 8812, 8813, 8814, 8815, 8830, 8832, 8833, 8840, 8842, 8850, 8851, 8852, 8853, 8854, 8855, 8857, 8858, 8890, 8891, 8894, 8895, 8896, 8900, 8901, 8902, 8912, 8921, 8933, 8934, 8935, 8940, 8963, 8990, 8991, 9040, 9041, 9042, 9043, 9044, 9120, 9124, 9130, 9133, 9137, 9150, 9170, 9180, 9181, 9182, 9183, 9185, 9186, 9187, 9192, 919…
		* includes all the entities listed for the soft tissue of the Head and Neck
R	2	Embryonal rhabdomyosarcoma of soft tissue	All cancers sites except C40.0-C41.9,C32.3, C33.9, C34.0, C30.0, C30.1	8910
R	2	Alveolar rhabdomyosarcoma of soft tissue	All cancers sites except C40.0-C41.9, C32.3, C33.9, C34.0, C30.0, C30.1	8920
R	2	Ewing’s sarcoma of soft tissue		All cancers sites except C40.0-C41.9, C32.3, C33.9, C34.0, C30.0, C30.1: 9260, 9364; All cancers sites except C40.0-C41.9, C32.3, C33.9, C34.0, C30.0, C30.1, C56, C71, C72: 9473
R	1	BONE SARCOMA	C40.0-C41.9, C32.3, C33.9, C34.0, C30.0, C30.1	C40.0-C41.9, C32.3, C33.9, C34.0, C30.0, C30.1: 8800, 8801, 8802, 8803, 8804, 8805, 8806, 8810, 8811, 8812, 8815, 8830, 8840, 8850, 8851, 8852, 8853, 8854, 8855, 8890, 8891, 8894, 8895, 8896, 8900, 8901, 8902, 8910, 8912, 8920, 9040, 9041, 9042, 9043, 9044, 9120, 9124, 9130, 9133, 9150, 9170, 9180, 9181, 9182, 9183, 9184, 9185, 9186, 9187, 9192, 9193, 9194, 9195, 9220, 9221, 9230, 9231, 9240, 924…
R	2	Osteogenic sarcoma	C40.0-C41.9, C32.3, C33.9, C34.0, C30.0, C30.1	9180, 9181, 9182, 9183, 9185, 9186, 9187, 9192, 9193, 9194, 9195
R	2	Chondrogenic sarcoma	C40.0-C41.9, C32.3, C33.9, C34.0, C30.0, C30.1	9220, 9221, 9230, 9231, 9240, 9242, 9243
R	2	Notochordal sarcoma, chordoma	All cancer sites	9370, 9371, 9372
R	2	Vascular sarcoma	C40.0-C41.9, C32.3, C33.9, C34.0, C30.0, C30.1	9120, 9124, 9130, 9133, 9150, 9170
R	2	Ewing’s sarcoma	C40.0-C41.9, C32.3, C33.9, C34.0, C30.0, C30.1	9260, 9364, 9473
R	2	Other high grade sarcomas (fibrosarcoma, malignant fibrous histiocytoma)	C40.0-C41.9, C32.3, C33.9, C34.0, C30.0, C30.1	8810, 8830
R	1	GASTROINTESTINAL STROMAL SARCOMA	All cancer sites	8936
R	2	Gastrointestinal stromal sarcoma	All cancer sites	8936
R	1	KAPOSI'S SARCOMA	All cancer sites	9140
R	2	Kaposi's sarcoma	All cancer sites	9140
R	1	NET GEP	C15-26, C48	8002, 8013, 8041, 8042, 8043, 8044, 8045, 8150, 8151, 8152, 8153, 8154, 8155, 8156, 8157, 8240, 8241, 8242, 8243, 8244, 8245, 8246, 8248, 8249
R	2	Well differentiated not functioning endocrine carcinoma of pancreas and digestive tract	C15-26, C48	8150, 8240, 8241, 8242, 8243, 8244, 8245, 8248, 8249
R	2	Well differentiated functioning endocrine carcinoma of pancreas and digestive tract	C15-26, C48	8151, 8152, 8153, 8155, 8156, 8157
R	2	Poorly differentiated endocrine carcinoma of pancreas and digestive tract	C15-26, C48	8002, 8013, 8041, 8042, 8043, 8044, 8045, 8246
R	2	Malignant mixed pancreatic endocrine and exocrine tumour	C15-26	8154
R	1	NET LUNG	C34	8240, 8241, 8242, 8243, 8244, 8245, 8249
R	2	Typical and atypical carcinoid of the lung	C34	8240, 8241, 8242, 8243, 8244, 8245, 8249
R	1	NET OTHER SITES		C74: 8700; All cancer sites: 8680, 8693, 8247; C73.9: 8002, 8013, 8041, 8240, 8244, 8245, 8246, 8249, 8345, 8346, 8347, 8510, 8512; C44.0-C44.9, C51.0-C51.9, C60.0, C60.9, C63.2: 8002, 8013, 8041, 8240, 8244, 8245, 8246, 8249; All cancer sites except C15-C26, C34, C44, C48, C51, C60, C63.2, C73.9: 8002, 8013, 8041, 8042, 8043, 8044, 8045, 8150, 8151, 8152, 8153, 8155, 8156, 8157, 8240, 8241, 8242…
R	2	Pheochromocytoma, malignant	C74	8700
R	2	Paraganglioma	All cancer sites	8680, 8693
R	2	Endocrine carcinoma of thyroid gland	C73.9	8002, 8013, 8041, 8240, 8244, 8245, 8246, 8249, 8345, 8346, 8347, 8510, 8512
R	2	Neuroendocrine carcinoma of skin		C44.0-C44.9, C51.0-C51.9, C60.0, C60.9, C63.2: 8013, 8041, 8002, 8240, 8244, 8245, 8246, 8249; All cancer sites: 8247
R	2	Neuroendocrine carcinoma of other sites	All cancer sites except C15-C26, C34, C44, C48, C51, C60, C63.2, C73.9	8002, 8013, 8041, 8042, 8043, 8044, 8045, 8150, 8151, 8152, 8153, 8155, 8156, 8157, 8240, 8241, 8242, 8243, 8244, 8245, 8246, 8248, 8249
R	1	CARCINOMAS OF PITUITARY GLAND	C75.1	8000, 8001, 8010, 8012, 8020, 8021, 8140, 8141, 8142, 8143, 8144, 8145, 8157, 8180, 8190, 8200, 8201, 8210, 8211, 8214, 8215, 8220, 8221, 8230, 8231, 8250, 8251, 8252, 8253, 8254, 8255, 8260, 8261, 8262, 8263, 8270, 8272, 8280, 8281, 8290, 8300, 8310, 8312, 8313, 8314, 8315, 8316, 8317, 8318, 8319, 8320, 8322, 8323, 8330, 8331, 8332, 8333, 8335, 8337, 8341, 8342, 8343, 8344, 8345, 8346, 8347, 835…
R	2	Carcinomas of pituitary gland	C75.1	8000, 8001, 8010, 8012, 8020, 8021, 8140, 8141, 8142, 8143, 8144, 8145, 8157, 8180, 8190, 8200, 8201, 8210, 8211, 8214, 8215, 8220, 8221, 8230, 8231, 8250, 8251, 8252, 8253, 8254, 8255, 8260, 8261, 8262, 8263, 8270, 8272, 8280, 8281, 8290, 8300, 8310, 8312, 8313, 8314, 8315, 8316, 8317, 8318, 8319, 8320, 8322, 8323, 8330, 8331, 8332, 8333, 8335, 8337, 8341, 8342, 8343, 8344, 8345, 8346, 8347, 835…
R	1	CARCINOMAS OF THYROID GLAND	C73.9	8000, 8001, 8003, 8004, 8005, 8010, 8011, 8012, 8014, 8015, 8020, 8021, 8022, 8030, 8031, 8032, 8033, 8034, 8035, 8050, 8051, 8052, 8070, 8071, 8072, 8073, 8074, 8075, 8076, 8078, 8082, 8083, 8084, 8140, 8141, 8190, 8200, 8201, 8211, 8230, 8255, 8260, 8261, 8262, 8263, 8290, 8310, 8320, 8322, 8323, 8330, 8331, 8332, 8333, 8334, 8335, 8337, 8339, 8340, 8341, 8342, 8343, 8344, 8350, 8360, 8380, 843…
R	2	Carcinoma of thyroid gland	C73.9	8000, 8001, 8003, 8004, 8005, 8010, 8011, 8012, 8014, 8015, 8020, 8021, 8022, 8030, 8031, 8032, 8033, 8034, 8035, 8050, 8051, 8052, 8070, 8071, 8072, 8073, 8074, 8075, 8076, 8078, 8082, 8083, 8084, 8140, 8141, 8190, 8200, 8201, 8211, 8230, 8255, 8260, 8261, 8262, 8263, 8290, 8310, 8320, 8322, 8323, 8330, 8331, 8332, 8333, 8334, 8335, 8337, 8339, 8340, 8341, 8342, 8343, 8344, 8350, 8360, 8380, 843…
R	1	CARCINOMAS OF PARATHYROID GLAND	C75.0	8000, 8001, 8010, 8011, 8012, 8014, 8015, 8020, 8021, 8022, 8030, 8031, 8032, 8033, 8034, 8035, 8050, 8051, 8052, 8070, 8071, 8072, 8073, 8074, 8075, 8076, 8140, 8147, 8190, 8200, 8211, 8230, 8231, 8255, 8260, 8261, 8262, 8263, 8290, 8310, 8320, 8322, 8323, 8340, 8430, 8440, 8480, 8481, 8490, 8504, 8510, 8512, 8514, 8525, 8542, 8550, 8551, 8560, 8562, 8570, 8571, 8572, 8573, 8575, 8576, 8980
R	2	Carcinoma of parathyroid gland	C75.0	8000, 8001, 8010, 8011, 8012, 8014, 8015, 8020, 8021, 8022, 8030, 8031, 8032, 8033, 8034, 8035, 8050, 8051, 8052, 8070, 8071, 8072, 8073, 8074, 8075, 8076, 8140, 8147, 8190, 8200, 8211, 8230, 8231, 8255, 8260, 8261, 8262, 8263, 8290, 8310, 8320, 8322, 8323, 8340, 8430, 8440, 8480, 8481, 8490, 8504, 8510, 8512, 8514, 8525, 8542, 8550, 8551, 8560, 8562, 8570, 8571, 8572, 8573, 8575, 8576, 8980
R	1	CARCINOMAS OF ADRENAL CORTEX	C74	8000, 8001, 8003, 8004, 8005, 8010, 8011, 8012, 8014, 8015, 8020, 8021, 8022, 8030, 8031, 8032, 8033, 8034, 8035, 8050, 8051, 8052, 8070, 8071, 8072, 8073, 8074, 8075, 8076, 8140, 8147, 8190, 8211, 8230, 8231, 8255, 8260, 8261, 8262, 8263, 8290, 8310, 8315, 8320, 8323, 8370, 8430, 8440, 8480, 8481, 8490, 8504, 8510, 8512, 8514, 8525, 8542, 8550, 8551, 8560, 8562, 8570, 8571, 8572, 8573, 8575, 857…
R	2	Carcinoma of adrenal cortex	C74	8000, 8001, 8003, 8004, 8005, 8010, 8011, 8012, 8014, 8015, 8020, 8021, 8022, 8030, 8031, 8032, 8033, 8034, 8035, 8050, 8051, 8052, 8070, 8071, 8072, 8073, 8074, 8075, 8076, 8140, 8147, 8190, 8211, 8230, 8231, 8255, 8260, 8261, 8262, 8263, 8290, 8310, 8315, 8320, 8323, 8370, 8430, 8440, 8480, 8481, 8490, 8504, 8510, 8512, 8514, 8525, 8542, 8550, 8551, 8560, 8562, 8570, 8571, 8572, 8573, 8575, 857…
	1	TUMOURS OF CENTRAL NERVOUS SYSTEM (CNS)	C70, C71, C72, C75.3	C71, C72: 8000, 8001, 9380, 9381, 9382, 9383/1, 9384/1, 9385, 9391, 9392, 9393, 9394/1, 9396, 9400, 9401, 9410, 9411, 9412/1, 9413/0, 9420, 9421/1, 9423, 9424, 9425, 9430, 9440, 9441, 9442, 9445, 9450, 9451, 9460, 9492/0, 9493/0, 9505, 9506/1; All cancer sites: 9390; C70: 8000, 8001; C70-C71-C72: 9530, 9538, 9539; C75.3: 8000, 9362, 9395
R	2	Astrocytic tumours of CNS	C71, C72	9380, 9381, 9382, 9384/1, 9385, 9400, 9401, 9410, 9411, 9420, 9421/1, 9423, 9424, 9425, 9430, 9440, 9441, 9442, 9445
R	2	Oligodendroglial tumours of CNS	C71, C72	9450, 9451, 9460
R	2	Ependymal tumours of CNS	C71, C72	9383/1, 9391,9392, 9393, 9394/1; 9396
R	2	Neuronal and mixed neuronal-glial tumors	C71, C72	9493/0, 9412/1, 9413/0, 9492/0, 9505/1, 9505/3, 9506/1
R	2	Choroid plexus carcinoma of CNS	All cancer sites	9390
R	2	Malignant meningiomas	C70, C71,C72	C70: 8000, 8001; C70-C71-C72: 9530, 9538, 9539
R	2	Tumours of the pineal gland	C75.3	8000, 9362, 9395
R	1	EMBRYONAL TUMOURS OF CNS	C71, C72	9470, 9471, 9472, 9473, 9474, 9475, 9476, 9477, 9478, 9480, 9490, 9500, 9501, 9502, 9503, 9504, 9508
R	2	Embryonal tumour of CNS	C71, C72	9470, 9471, 9472, 9473, 9474, 9475, 9476, 9477, 9478, 9480, 9490, 9500, 9501, 9502, 9503, 9504, 9508
	1	LYMPHOID DISEASES		9590, 9591, 9596, 9597, 9650, 9651, 9652, 9653 ,9654, 9655, 9659, 9661, 9662, 9663, 9664, 9665, 9667, 9670, 9671, 9673, 9675, 9678, 9679, 9680, 9684, 9687, 9688, 9689, 9690, 9691, 9695, 9698, 9699, 9700, 9701, 9702, 9705, 9708, 9709, 9712, 9714, 9716, 9717, 9718, 9719, 9724, 9725, 9726, 9727, 9728, 9729, 9731, 9732, 9733, 9734, 9735, 9737, 9738, 9760, 9761, 9762, 9764, 9811, 9812, 9813, 9814, 981…
R	2	Hodgkin lymphoma, classical		9596, 9650, 9651, 9652, 9653 ,9654, 9655, 9661, 9662, 9663, 9664, 9665, 9667
R	2	Hodgkin lymphoma nodular lymphocyte predominance		9659
R	2	Precursor B/T lymphoblastic leukaemia/lymphoblastic lymphoma (and Burkitt leukemia/lymphoma)		9687, 9727, 9728, 9729, 9811, 9812, 9813, 9814, 9815, 9816, 9817, 9818, 9826, 9835, 9836, 9837
R	2	T cutaneous lymphoma (Sezary syn, Mycosis fung)		9700, 9701, 9709, 9718
R	2	Other T cell lymphomas and NK cell neoplasms		9702, 9705, 9708, 9714, 9716, 9717, 9719, 9724, 9725, 9726, 9827, 9831, 9834, 9948
R	2	Diffuse B lymphoma		9675, 9678, 9679, 9680, 9684, 9735, 9737, 9738
R	2	Follicular B lymphoma		9597, 9690, 9691, 9695, 9698
R	2	Hairy cell leukaemia		9940
R	2	Plasmacytoma/Multiple Myeloma (and Heavy chain diseases)		9731, 9732, 9733, 9734, 9762
R	2	Other non Hodgkin, Mature B cell lymphoma		9670, 9671, 9689, 9699, 9712, 9761, 9764, 9823, 9971
R	2	Mantle cell lymphoma		9673
R	2	Prolymphocytic leukaemia, B cell		9832, 9833
R	1	ACUTE MYELOID LEUKEMIA AND RELATED PRECURSOR NEOPLASMS		9801, 9805, 9806, 9807, 9808, 9809, 9840, 9860, 9861, 9865, 9866, 9867, 9869, 9870, 9871, 9872, 9873, 9874, 9891, 9895, 9896, 9897, 9898, 9910, 9911, 9920, 9930, 9931, 9984, 9987
R	2	Acute promyelocytic leukemia (AML with t(15;17) with variants		9866
R	2	AML		9801, 9805, 9806, 9807, 9808, 9809, 9840, 9860, 9861, 9865, 9867, 9869, 9870, 9871, 9872, 9873, 9874, 9891, 9895, 9896, 9897, 9910, 9911, 9920, 9930, 9931, 9984, 9987, 9898
R	1	MYELOID AND LYMPHOID NEOPLASMS		9800, 9965, 9966, 9967
R	2	Myeloid and lymphoid neoplasms		9800, 9965, 9966, 9967
R	1	MYELOPROLIFERATIVE NEOPLASMS		9740, 9741, 9742, 9863, 9875, 9950, 9960, 9961, 9962, 9963, 9964,9991, 9992
R	2	Chronic myeloid leukemia		9863, 9875
R	2	Other myeloproliferative neoplasms		9961, 9962, 9950, 9960, 9963, 9964, 9991, 9992
R	2	Mast cell tumour		9740, 9741, 9742
R	1	MYELODYSPLASTIC SYNDROME AND MYELODYSPLASTIC/MYELOPROLIFERATIVE DISEASES		9876, 9945, 9946, 9975, 9980, 9982, 9983, 9985, 9986, 9989
R	2	Myelodysplastic syndrome with 5q syndrome		9986
R	2	Other myelodysplastic syndrome		9980, 9982, 9983, 9985, 9989
R	2	Chronic Myelomonocytic leukemia		9945, 9946
R	2	Atypical chronic myeloid leukemia BCR/ABL negative		9876
R	1	HISTIOCYTIC AND DENDRITIC CELL NEOPLASMS		9750, 9751, 9753, 9754, 9755, 9756, 9757, 9758, 9759
R	2	Histiocytic malignancies		9750, 9751, 9753, 9754, 9756
R	2	Lymph node accessory cell tumors		9755, 9757, 9758, 9759
	NOS = not otherwise specified

## Sheet: Suppl Table 2
Table S2: Age standardized incidence rates of selected rare cancers in US and Europe and European regions.
	US-SEER		Europe		Northern Europe1		UK & Ireland		Central Europe2		Southern Europe3		Eastern Europe4
	incidence rate	st. error	incidence rate	st. error	incidence rate	st. error	incidence rate	st. error	incidence rate	st. error	incidence rate	st. error	incidence rate	st. error
Epithelial tumour of major salivary glands	1.20569	0.01392	0.82217	0.00676	0.85356	0.03057	0.78086	0.01163	0.76613	0.0123	0.88184	0.01692	0.94438	0.018
Squamous cell carcinoma with variants of hypopharynx	0.70243	0.01064	1.06051	0.0076	0.40737	0.0204	0.61625	0.01012	1.51143	0.01706	1.25096	0.0202	1.07075	0.01835
Squamous cell carcinoma with variants of larynx	3.56532	0.02395	3.77393	0.01415	1.87663	0.04388	2.88946	0.02185	3.46522	0.02548	5.51187	0.04133	4.65735	0.03795
Squamous cell carcinoma with variants of oropharynx	3.54817	0.02358	2.65295	0.0121	1.34767	0.03767	2.08884	0.01913	3.50187	0.02605	2.43569	0.02825	2.82147	0.02994
Squamous cell carcinoma with variants of oesophagus	1.74928	0.01689	2.74443	0.01204	1.68209	0.04155	3.41723	0.02358	2.84189	0.02301	2.33938	0.02694	1.89694	0.02434
Adenocarcinoma with variants of oesophagus	2.42619	0.01985	2.66403	0.01185	1.39638	0.03796	5.31371	0.02947	2.35698	0.02099	0.66912	0.01424	0.57934	0.01376
Squamous cell carcinoma with variants of anal canal	1.25759	0.01411	0.68846	0.00617	0.63627	0.02604	0.86875	0.01226	0.81746	0.01262	0.51093	0.01282	0.32161	0.01029
Hepatocellular carcinoma of Liver and intrahepatic biliary tract	4.88468	0.02793	2.5951	0.01162	2.10263	0.04672	1.70765	0.01681	3.01701	0.02354	4.4303	0.03605	1.75358	0.02363
Adenocarcinoma with variants of extrahepatic biliary tract	1.52348	0.01583	1.16428	0.0078	1.2204	0.03575	0.82607	0.01162	1.47512	0.01651	1.35897	0.02006	1.07076	0.01878
Adenosquamous carcinoma of lung	0.6122	0.01005	0.23592	0.0035	0.13719	0.01193	0.15187	0.00497	0.36385	0.00817	0.20093	0.00769	0.23248	0.00839
Large cell carcinoma of lung	2.14551	0.01876	1.63234	0.00924	0.86082	0.02979	1.09244	0.01335	3.43145	0.02525	1.04436	0.01785	0.49925	0.01239
Mesothelioma of pleura and pericardium	0.9155	0.01234	1.45977	0.00866	1.17257	0.0346	2.37186	0.01951	1.42305	0.01607	1.04766	0.0176	0.32379	0.01016
Special types of adenocarcinoma of breast	3.72068	0.02451	2.62069	0.01203	2.38098	0.05036	3.07557	0.023	2.67381	0.02287	2.43055	0.02809	1.95063	0.02551
Serous (papillary) carcinoma of corpus uteri	0.55914	0.00959	0.0668	0.00185	0.03584	0.00606	0.0212	0.00184	0.14459	0.00513	0.09567	0.00522	0.0013	0.00066
Mullerian mixed tumour of corpus uteri	0.56921	0.00964	0.32216	0.00408	0.3361	0.01849	0.40575	0.00809	0.31442	0.0076	0.26512	0.0088	0.22957	0.00849
Squamous cell carcinoma with variants of cervix uteri	3.03009	0.02178	4.36848	0.0162	3.06404	0.0605	3.20673	0.02462	3.62137	0.02765	3.7394	0.03638	8.78033	0.0556
Mucinous adenocarcinoma of ovary	0.44214	0.00835	0.66885	0.00615	0.78596	0.02964	0.72252	0.01134	0.58464	0.01081	0.54429	0.01345	0.80314	0.01629
Primary peritoneal serous/papillary carcinoma of ovary	0.40247	0.00812	0.06563	0.00185	0.10567	0.01044	0.0198	0.00181	0.16078	0.00544	0.03446	0.00315	0.01198	0.00198
Infiltrating duct carcinoma of prostate	0.08757	0.0038	0.40287	0.0045	0.04822	0.00697	0.03218	0.00226	0.74548	0.01149	0.0304	0.00293	1.06079	0.01843
Seminomatous testicular cancer	1.49485	0.01518	1.81462	0.01078	2.04657	0.05135	1.9778	0.01989	2.23626	0.02261	1.21404	0.02142	1.386	0.02271
Transitional cell carcinoma of pelvis and ureter	1.52018	0.01591	1.12544	0.00763	1.0387	0.03267	1.10657	0.01337	1.4308	0.0162	1.02997	0.01733	0.77046	0.01557
Adnexal carcinoma of skin	0.64331	0.01024	0.29644	0.00401	0.01886	0.00447	0.40972	0.00827	0.26148	0.00708	0.35848	0.01048	0.14991	0.00725
Soft tissue sarcoma of limbs	1.42018	0.01503	0.9614	0.00741	1.09782	0.03513	0.98382	0.01321	1.02569	0.01441	0.89134	0.01746	0.85021	0.01705
Soft tissue sarcoma of superficial trunk	0.64748	0.01018	0.43015	0.00492	0.52744	0.02406	0.42602	0.00862	0.43439	0.00933	0.45428	0.01229	0.37545	0.01121
Soft tissue sarcoma of skin	0.66451	0.01028	0.27599	0.00405	0.01591	0.00444	0.32579	0.00776	0.27665	0.00768	0.40534	0.01192	0.13766	0.00704
Gastrointestinal stromal sarcoma	0.64414	0.01018	0.24987	0.00367	0.45702	0.02199	0.05402	0.00303	0.4719	0.00949	0.29657	0.0096	0.13465	0.00663
Kaposi s sarcoma	0.64878	0.01013	0.22574	0.00365	0.05038	0.00731	0.18416	0.006	0.12374	0.00516	0.6716	0.01496	0.07477	0.00512
Well diff not funct endocrine carcinoma of pancreas and digestive tract	2.62453	0.02039	0.86191	0.00692	2.23725	0.04997	0.84374	0.01207	1.01773	0.01422	0.56697	0.0136	0.55148	0.01347
Poorly differentiated endocrine carcinoma	0.79766	0.01134	0.5532	0.00547	0.63925	0.02612	0.5734	0.00983	0.76644	0.01211	0.44189	0.01175	0.25077	0.00912
Typical and atypical carcinoid of the lung	0.68874	0.01052	0.33985	0.00438	0.46416	0.02291	0.327	0.00765	0.38812	0.00878	0.36413	0.01092	0.22424	0.00859
Neuroendocrine carcinoma of skin	0.54814	0.00955	0.16025	0.00293	0.0092	0.00307	0.22739	0.00603	0.1851	0.00589	0.14434	0.00655	0.03427	0.00356
Neuroendocrine carcinoma of other sites	1.17363	0.01382	0.74704	0.00634	0.94747	0.03169	0.89178	0.01226	0.99504	0.01371	0.41844	0.01141	0.33928	0.01056
Astrocytic tumours of CNS	4.754	0.02754	4.31015	0.01564	4.96977	0.07539	4.9152	0.02946	4.37464	0.02969	3.72322	0.03532	3.49464	0.03393
Hodgkin lymphoma, classical	2.67486	0.02037	2.36965	0.01219	2.24443	0.05302	2.41732	0.02157	2.27487	0.02288	2.82319	0.03313	2.11258	0.02726
Precursor B/T lymphoblastic leuk/lymphoma (and Burkitt leukemia/lymphoma)	2.13842	0.01821	1.57012	0.0106	1.68723	0.04735	1.57957	0.0182	1.67384	0.02107	1.84641	0.02912	1.11303	0.02169
T cutaneous lymphoma (Sezary syn, Mycosis fung)	0.80563	0.01133	0.29925	0.00406	0.19085	0.01452	0.19728	0.00586	0.3289	0.00803	0.58052	0.01362	0.19391	0.00805
Other T cell lymphomas and NK cell neoplasms	0.93978	0.01227	0.5333	0.00549	0.47506	0.02268	0.46457	0.00901	0.7565	0.01239	0.50589	0.0131	0.34721	0.01083
Plasmacytoma/Multiple Myeloma (and Heavy chain diseases)	5.9931	0.03132	4.65322	0.01565	5.23994	0.07367	5.55524	0.0301	4.54118	0.02905	4.65914	0.03736	2.84798	0.03024
Mantle cell lymphoma	0.71486	0.01081	0.45279	0.00487	0.4162	0.02075	0.47382	0.00883	0.59623	0.01049	0.37112	0.01054	0.26748	0.00928
Acute myeloid leukemia	4.24516	0.02629	3.32597	0.01363	3.13247	0.05869	3.77833	0.02541	3.38147	0.02595	3.30295	0.03293	2.43059	0.0289
Chronic myeloid leukemia	1.22332	0.01399	0.96715	0.00739	0.80024	0.02995	0.93685	0.01284	0.97714	0.01402	1.0477	0.01851	0.97622	0.01817
Other myeloproliferative neoplasms	2.59132	0.02051	1.81719	0.00994	1.6852	0.04226	3.07374	0.02275	1.16695	0.01496	1.64952	0.02288	0.68447	0.01494
Other myelodysplastic syndromes	3.7967	0.02516	1.78599	0.0098	0.83481	0.02952	3.1248	0.02241	1.35172	0.01602	1.37185	0.02037	0.41493	0.01208
1: Finland, Iceland, Norway, Sweden
2: Austria, Belgium, France, Germany, Netherlands, Switzerland
3: Italy, Malta, Portugal, Slovenia, Spain
4: Bulgaria, Czech Republic, Estonia, Latvia, Lithuania, Poland, Slovakia

## Sheet: Suppl Table 3
Table S3: Five-year net survival of selected rare cancersin US and Europe and European regions.
	US-SEER		Europe		Northern Europe1		UK & Ireland		Central Europe2		Southern Europe3		Eastern Europe4
	Net survival	SE net survival	Net survival	SE net survival	Net survival	SE net survival	Net survival	SE net survival	Net survival	SE net survival	Net survival	SE net survival	Net survival	SE net survival
Squamous cell carcinoma with variants of nasopharynx	0.5561	0.0112	0.4806	0.008	0.5425	0.0439	0.4906	0.0185	0.5425	0.016	0.5055	0.0147	0.3663	0.0164
Epithelial tumour of major salivary glands	0.6925	0.008	0.6009	0.0058	0.6835	0.0278	0.6142	0.0104	0.6358	0.0114	0.5996	0.0128	0.5092	0.0131
Salivary gland type tumour of head and neck	0.8224	0.011	0.6662	0.0081	0.8552	0.031	0.6954	0.0145	0.6705	0.0142	0.6442	0.0187	0.551	0.0232
Squamous cell carcinoma with variants of oropharynx	0.5562	0.0043	0.4111	0.0027	0.5425	0.0179	0.5035	0.0058	0.4314	0.0045	0.3459	0.0064	0.2885	0.0059
Squamous cell carcinoma with variants of oral cavity	0.5376	0.0052	0.4801	0.0028	0.5596	0.0141	0.5294	0.0053	0.5124	0.005	0.4675	0.0062	0.2787	0.0066
Squamous cell carcinoma with variants of rectum	0.5955	0.0188	0.4647	0.0154	0.553	0.0809	0.4602	0.0254	0.5265	0.0358	0.4898	0.0378	0.3963	0.0306
Squamous cell carcinoma with variants of anal canal	0.6789	0.0073	0.6223	0.006	0.6691	0.0284	0.6249	0.0094	0.6487	0.0101	0.5776	0.0168	0.5443	0.0207
Intraductal papillary mucinous carcinoma invasive of pancreas	0.576	0.0629	0.314	0.049	0.4631	0.1635	0	0	0.3527	0.0626	0.4116	0.1684	0	0
Adenosquamous carcinoma of lung	0.2814	0.0097	0.2176	0.0076	0.2472	0.0577	0.1887	0.0164	0.2416	0.0116	0.26	0.0197	0.14	0.0159
Salivary gland type tumour of lung	0.6646	0.0384	0.3967	0.0194	0.428	0.1538	0.5266	0.0501	0.459	0.0365	0.4752	0.0454	0.2082	0.0279
Metaplastic carcinoma of breast	0.7062	0.0169	0.6358	0.0162	0.5874	0.0841	0.6379	0.0316	0.6564	0.0248	0.6407	0.0398	0.5759	0.0462
Adenocarcinoma with variants of cervix uteri	0.7365	0.0072	0.6664	0.0047	0.7349	0.0187	0.711	0.008	0.6791	0.0093	0.6686	0.0117	0.5556	0.0112
Clear cell adenocarcinoma of ovary	0.6616	0.0131	0.5551	0.0088	0.6648	0.0349	0.5337	0.0129	0.5785	0.0186	0.5923	0.0235	0.4867	0.0276
Primary peritoneal serous/papillary carcinoma of ovary	0.2974	0.0123	0.2137	0.0155	0.2359	0.0583	0.165	0.0439	0.2109	0.0184	0.2551	0.052	0.2812	0.1341
Adenocarcinoma with variant of falloppian tube	0.684	0.0182	0.588	0.0126	0.511	0.0323	0.6126	0.0292	0.5885	0.0202	0.6256	0.0345	0.6013	0.0326
Malignant/Immature teratoma of ovary	0.9357	0.0121	0.8305	0.0147	0.9134	0.0516	0.8929	0.0207	0.7662	0.0282	0.8469	0.0363	0.7631	0.0506
Germ cell tumour of ovary	0.9256	0.0113	0.8646	0.0112	0.7857	0.0583	0.8853	0.0199	0.9098	0.0186	0.8987	0.0234	0.7858	0.0272
Squamous cell carcinoma with variants of vulva and vagina	0.6848	0.008	0.5954	0.0048	0.6247	0.0226	0.6275	0.0084	0.6331	0.0091	0.5652	0.0112	0.4903	0.011
Adenocarcinoma with variants of vulva and vagina	0.5592	0.0265	0.4589	0.0192	0.4555	0.1321	0.4388	0.0331	0.5393	0.0349	0.3947	0.0474	0.3984	0.0445
Transitional cell carcinoma of prostate	0.3378	0.0596	0.5661	0.0241	0.4734	0.1798	0.4491	0.0413	0.6767	0.0476	0.7221	0.0607	0.515	0.0479
Adenocarcinoma with variants of eye and adnexa	0.7517	0.0576	0.5279	0.0433	0.6381	0.2097	0.5185	0.0892	0.5999	0.0767	0.4198	0.0982	0.4833	0.0885
Mesothelioma of peritoneum and tunica vaginalis	0.2106	0.0205	0.1268	0.0093	0.1629	0.0409	0.055	0.012	0.1739	0.0178	0.1215	0.0211	0.2207	0.0384
Malignant melanoma of uvea	0.8232	0.0116	0.7071	0.0077	0.7692	0.0398	0.7432	0.0128	0.6941	0.0132	0.6909	0.0208	0.6365	0.0213
Adnexal carcinoma of skin	0.9096	0.0126	0.8341	0.0125	0.9569	0.163	0.8208	0.0177	0.8538	0.0275	0.8082	0.0267	0.899	0.0392
Neuroblastoma and ganglioneuroblastoma	0.7378	0.0131	0.6802	0.0109	0.7502	0.039	0.6463	0.0187	0.7044	0.0194	0.7273	0.0241	0.5742	0.0406
Soft tissue sarcoma of limbs	0.7373	0.0069	0.6714	0.0051	0.6923	0.0215	0.6621	0.0089	0.6941	0.0094	0.6857	0.012	0.6225	0.0134
Soft tissue sarcoma of superficial trunk	0.5491	0.0103	0.4765	0.0073	0.4558	0.0285	0.458	0.0132	0.4677	0.0133	0.4914	0.0171	0.5244	0.019
Soft tissue sarcoma of viscera	0.3213	0.0133	0.4208	0.008	0.3772	0.0388	0.4029	0.0144	0.3841	0.0144	0.4991	0.0183	0.4318	0.0202
Soft tissue sarcoma of retroperitoneum and peritoneum	0.4503	0.0138	0.3824	0.0086	0.3461	0.044	0.3303	0.0169	0.4652	0.0173	0.3965	0.0186	0.3392	0.0176
Soft tissue sarcoma of pelvis	0.5526	0.0144	0.4725	0.0113	0.4005	0.0671	0.4459	0.0192	0.5276	0.0202	0.4847	0.0265	0.4153	0.0298
Ewing’s sarcoma of soft tissue	0.5414	0.0208	0.4481	0.0169	0.4028	0.0634	0.456	0.0296	0.4734	0.0309	0.4394	0.0387	0.4009	0.0485
Osteogenic sarcoma	0.582	0.0128	0.5058	0.0093	0.6299	0.0402	0.443	0.0164	0.5696	0.017	0.5554	0.0226	0.4288	0.023
Chondrogenic sarcoma	0.7761	0.0135	0.6935	0.0089	0.7437	0.0394	0.6743	0.0175	0.7905	0.0132	0.6741	0.0221	0.5056	0.0247
Notochordal sarcoma, chordoma	0.7693	0.0259	0.5925	0.0197	0.7137	0.0876	0.5695	0.0367	0.6467	0.0351	0.5726	0.04	0.4886	0.055
Kaposi s sarcoma	0.6706	0.0104	0.7875	0.0112	0.5978	0.1401	0.7931	0.0178	0.8375	0.0209	0.7813	0.0156	0.7359	0.0651
Well diff not funct endocrine carcinoma of pancreas and digestive tract	0.8401	0.0047	0.7143	0.0051	0.7742	0.0129	0.6614	0.0099	0.7514	0.0087	0.7409	0.0135	0.6516	0.0163
Well diff funct endocrine carcinoma of pancreas and digestive tract	0.8363	0.0433	0.6034	0.0297	0.3872	0.0862	0.5993	0.0578	0.7038	0.0495	0.6658	0.0678	0.5004	0.082
Typical and atypical carcinoid of the lung	0.8736	0.0088	0.8061	0.0069	0.8471	0.0259	0.8085	0.013	0.7885	0.0124	0.8294	0.0146	0.7827	0.0208
Oligodendroglial tumours of CNS	0.6967	0.0099	0.5151	0.0074	0.7241	0.0373	0.5212	0.0131	0.54	0.0133	0.4754	0.016	0.4447	0.0207
Ependymal tumours of CNS	0.8206	0.0121	0.7271	0.0091	0.8822	0.0244	0.7158	0.0171	0.75	0.0158	0.7183	0.022	0.6136	0.0275
Neuronal and mixed neuronal-glial tumors	0.7796	0.0613	0.4942	0.0686	1.158	0	0.5027	0.1577	0.3528	0.0842	0.5486	0.1801	0.8017	0.1428
Malignant meningiomas	0.647	0.0212	0.5584	0.0114	0.4747	0.0829	0.4046	0.0269	0.6374	0.0228	0.5916	0.0201	0.5931	0.0226
Mantle cell lymphoma	0.4992	0.0108	0.4243	0.0073	0.3978	0.0374	0.3855	0.0126	0.4259	0.0122	0.4581	0.018	0.4973	0.0239
Chronic myeloid leukemia	0.6525	0.0075	0.5316	0.005	0.5094	0.0247	0.5409	0.0091	0.624	0.0096	0.5241	0.011	0.3837	0.0115
Other myeloproliferative neoplasms	0.7998	0.0058	0.7342	0.004	0.683	0.0193	0.7116	0.0056	0.7588	0.0086	0.7755	0.0088	0.7757	0.0169
Other myelodysplastic syndrome	0.4012	0.0054	0.3069	0.0039	0.2289	0.0263	0.2786	0.0051	0.349	0.0083	0.361	0.0106	0.2931	0.0244
Histiocytic malignancies	0.8161	0.0306	0.6253	0.0228			0.5565	0.0451	0.7192	0.0434	0.743	0.0401	0.5057	0.0479
1: Finland, Iceland, Norway, Sweden
2: Austria, Belgium, France, Germany, Netherlands, Switzerland
3: Italy, Malta, Portugal, Slovenia, Spain
4: Bulgaria, Czech Republic, Estonia, Latvia, Lithuania, Poland, Slovakia

## Sheet: Suppl Figure 10
Figure 10: Factors influencing incidence in rare cancers
		RISK FACTOR PREVALENCE OR CANCER INCIDENCE HIGHER IN:
Cancer Family	Cancer Entity	tobacco (ref. 11-14)	alcohol (ref. 11,16)	infective agents (ref.11)	excess body weight (ref.16)	diet, nutrition (ref.16)	professional exposure (ref.19)	overdiagnosis	classification changes	INCIDENCE
H&N	Small cell carcinomas (SCC) of hypopharynx	EU	EU		US	?	?			EU
	SCC of larynx	EU	EU		US	?	?			EU
Rare digestive	SCC of oesophagus	EU	EU		US	?	?			EU
	Adenocarcinoma of oesophagus	EU	EU		US	?	?			EU
Rare thoracix	Mesothelioma of pleura and pericardium						?			EU
Rare female genital	SCC of cervix uteri	EU		US			?	US		EU
	Mucinous adenocarcinoma of ovary	EU			US		?			EU
Rare male genital & urogenital	Infiltrating duct carcinoma of prostate				US	?		US		EU
	Seminomatous testicular cancer						?			EU
Rare female genital, not rare in EU	Invasive lobular carcinoma of breast	EU	EU		US	?		US		EU
H&N	Epithelial tumour of major salivary glands	EU	EU				?			USA
	SCC of oropharynx	EU	EU	US	US	?	?			USA
Rare digestive	SCCof anal canal	EU		US						USA
	Hepatocellular carcinoma of Liver and IBT	EU	EU	US			?			USA
	Adenocarcinoma of EBT	EU	EU		US		?			USA
Rare thoracix	Adenosquamous carcinoma of lung	EU				?	?	US		USA
	Large cell carcinoma of lung	EU				?	?	US	US	USA
Rare female genital	Special types of adenocarcinoma of breast	EU	EU		US	?		US		USA
	Serous carcinoma of corpus uteri	EU			US					USA
	Mullerian mixed tumour of corpus uteri									USA
	Primary peritoneal serous/papillary carcinoma of ovary				US					USA
Rare male genital & urogenital	Transitional cell carcinoma of pelvis and ureter	EU			US		?			USA
Rare skin	Adnexal carcinoma of skin						?			USA
Sarcomas	Soft tissues sarcomas (STS) of limbs						?			USA
	STS of superficial trunk						?			USA
	STS of skin						?		US	USA
	Gastrointestinal stromal sarcoma								US	USA
	Kaposi’s sarcoma			US						USA
Rare neuroendocrine	Well diff not funct endocrine carcinoma of pancreasand digestive tract	EU	EU						US	USA
	Poorly differentiated endocrine carcinoma								US	USA
	Typical and atypical carcinoid of the lung							US	US	USA
	Neuroendocrine of skin								US	USA
	Neuroendocrine of other sites								US	USA
CNS	Astrocytic tumours of CNS						?		US	USA
Rare haemathologic malignancies	Hodgkin lymphoma, classical			US			?			USA
	Precursor B/T lymphoblastic leuk/lymphoma			US			?		US	USA
	T cutaneous lymphoma						?		US	USA
	Other T cell lymphomas and NK cell neoplasms								US	USA
	Plasmacytoma/Multiple Myeloma				US		?			USA
	Mantle cell lymphoma								US	USA
	Acute myeloid leukemia	EU					?		US	USA
	Chronic myeloid leukemia	EU					?		US	USA
	Other myeloproliferative neoplasms						?		US	USA
	Other myelodysplastic syndrome						?		US	USA
Rare endocrine, not rare in USA	Carcinoma of thyroid gland				US		?	US		USA
Rare haemathologic malignancies,	Follicular B lymphoma						?		US	USA
not rare in USA
